# Supplementary material for: Kaempferol enhances intestinal repair and inhibits the hyperproliferation of aging intestinal stem cells in Drosophila
Source: Front Cell Dev Biol. 2024 Oct 10;12:1491740. doi: 10.3389/fcell.2024.1491740 (PMC11499188; doi:10.3389/fcell.2024.1491740)
Supplement: Supplementary file 1 [file Table3.xlsx]

## Sheet: Sheet1
Supplementary Table S3 (related to Materials and Methods)：Primers used for expression analyses and the corresponding gene names.
Name	sequence
Xbp1-F	CTCGAGTTCGGGATACGCAT
Xbp1-R	CCAGGTTAGATGGTCCAGGC
Atf6-F	TGAGTTCCCCGATTTCTGGTT
Atf6-R	GGAGACGAATTAGGCTCAGGT
Atf4-F	AGGCCATAGTACCCGCAAAC
Atf4-R	CCGCCTGTTTGTAAGCATCG
Cat-F	GATGCGGCTTCCAATCAGTTG
Cat-R	GCAGCAGGATAGGTCCTCG
Sod1-F	GGACCGCACTTCAATCCGTA
Sod1-R	TTGACTTGCTCAGCTCGTGT
Sod2-F	GTGGCCCGTAAAATTTCGCA
Sod2-R	CTCCTCGGCGGCATTTAGAT
