# Supplementary material for: Kaempferol enhances intestinal repair and inhibits the hyperproliferation of aging intestinal stem cells in Drosophila
Source: Front Cell Dev Biol. 2024 Oct 10;12:1491740. doi: 10.3389/fcell.2024.1491740 (PMC11499188; doi:10.3389/fcell.2024.1491740)
Supplement: Supplementary file 4 [file Table4.xlsx]

## Sheet: Supplementary Table S3
Supplementary Table S4 (related to Materials and Methods). Drosophila lines in this study
Drosophila lines	Source	Identifier
w[*]; P{w[+mC]=UAS-lacZ. Exel}2	Bloomington Drosophila Stock Center	8529
esg-GFP/CyO (Carnegie Protein Trap line esgCB02017 )	from Allan Spradling	N/A
esgts-GAL4 line: esg-GAL4, UAS-GFP, tub-GAL80ts /CyO	from Benjamin Ohlstein	N/A
Keap1RNAi line: y1 v1 ; P{TRiP.HMJ21798}attP40	Bloomington Drosophila Stock Center	57801
UAS-Catalase line: w1; P{UAS-Cat.A}2	from BDSC	24621
InR RNAi line: P{TRiP.HMS03166}attP2	from THU	1973
UAS-InRDN line: P{UAS-InR.K1409A}1	Bloomington Drosophila Stock Center	8252
wild-type	BDSC	3605
