# Supplementary material for: Kaempferol enhances intestinal repair and inhibits the hyperproliferation of aging intestinal stem cells in Drosophila
Source: Front Cell Dev Biol. 2024 Oct 10;12:1491740. doi: 10.3389/fcell.2024.1491740 (PMC11499188; doi:10.3389/fcell.2024.1491740)
Supplement: Supplementary file 5 [file Table2.csv]

Supplementary Table S2 (related to Materials and Methods).The genes are mainly studied UPR in Figure 4
ENSEMBL	B1	B2	B3	A1	A2	A3	SYMBOL
FBgn0000008	462	461	531	355	558	330	a
FBgn0000014	546	526	691	796	613	450	abd-A
FBgn0000015	240	552	468	638	545	508	Abd-B
FBgn0000017	1332	2066	2613	1108	1740	1479	Abl
FBgn0000018	488	410	454	345	522	332	abo
FBgn0000022	0	1	2	0	0	2	ac
FBgn0000024	335	374	192	478	879	266	Ace
FBgn0000028	11	14	3	6	20	12	acj6
FBgn0000032	1225	1384	1685	1169	1315	1082	Acph-1
FBgn0000036	4	2	0	30	0	0	nAChRalpha1
FBgn0000037	46	97	24	53	65	49	mAChR-A
FBgn0000038	21	27	17	4	24	8	nAChRbeta1
FBgn0000039	4	0	0	2	1	0	nAChRalpha2
FBgn0000042	231339	224834	165550	199972	201372	208597	Act5C
FBgn0000043	48443	57756	31827	39865	41646	35128	Act42A
FBgn0000044	14349	23066	18028	23177	24998	20400	Act57B
FBgn0000045	146	39	49	14	87	129	Act79B
FBgn0000046	1859	3021	2104	2051	2352	2664	Act87E
FBgn0000047	0	2	0	42	2	8	Act88F
FBgn0000052	1999	1381	1813	2075	2509	959	Pfas
FBgn0000053	1368	1169	1706	1741	2413	911	Gart
FBgn0000055	85	90	58	139	172	50	Adh
FBgn0000056	0	0	0	0	0	0	Adhr
FBgn0000057	763	850	1082	670	880	588	adp
FBgn0000061	7	14	4	12	10	12	al
FBgn0000063	208	225	531	128	180	132	Mps1
FBgn0000064	22472	24227	18539	26137	27371	18309	Ald1
FBgn0000071	39	27	6	29	27	28	Ama
FBgn0000075	14	107	52	146	44	355	amd
FBgn0000077	503	438	517	370	490	409	amx
FBgn0000078	60076	36207	20859	36329	75644	15924	Amy-d
FBgn0000079	41072	23351	14543	24921	47477	10999	Amy-p
FBgn0000083	9199	12492	9764	14934	10800	13236	AnxB9
FBgn0000084	1412	1449	1585	3784	1509	2590	AnxB10
FBgn0000092	16	16	19	28	34	38	dyw
FBgn0000094	0	6	0	4	0	6	Anp
FBgn0000097	2314	2377	1709	1978	2025	1774	aop
FBgn0000100	41173	40516	48571	35640	47672	36214	RpLP0
FBgn0000108	242	226	206	138	215	164	Appl
FBgn0000109	1012	1039	823	821	906	699	Aprt
FBgn0000114	3889	5253	9698	1885	3183	1706	bru1
FBgn0000115	1698	1754	2057	1779	1755	1619	Arl1
FBgn0000116	40048	35531	42294	36382	43813	38355	Argk
FBgn0000117	7933	8718	9826	7474	9346	8175	arm
FBgn0000119	1394	1408	1080	1414	1409	1125	arr
FBgn0000120	10	4	0	2	2	0	Arr1
FBgn0000121	20	14	0	2	6	4	Arr2
FBgn0000137	14	18	10	8	23	32	ase
FBgn0000139	1079	1207	1381	787	1463	984	ash2
FBgn0000140	1097	1474	3038	641	985	814	asp
FBgn0000146	518	906	1672	172	465	534	aub
FBgn0000147	272	408	860	174	270	205	aurA
FBgn0000150	21706	19362	27122	23123	19286	22474	awd
FBgn0000152	145	215	247	212	226	136	Axs
FBgn0000153	38	444	51	79	50	48	b
FBgn0000157	32	94	78	68	93	80	Dll
FBgn0000158	106	179	416	65	69	68	bam
FBgn0000163	2141	2910	1831	2481	2766	1990	baz
FBgn0000166	159	676	974	122	510	629	bcd
FBgn0000173	6270	7036	6564	5159	6519	5109	ben
FBgn0000179	22	28	24	28	29	18	bi
FBgn0000180	126	131	126	169	143	170	bib
FBgn0000181	15757	16809	23532	15222	18073	15513	bic
FBgn0000182	0	2	2	0	2	0	BicC
FBgn0000183	3354	3576	4134	2989	3788	2882	BicD
FBgn0000206	0	0	2	6	2	5	boss
FBgn0000212	2537	3133	3786	1965	3222	2650	brm
FBgn0000216	0	0	6	0	0	0	Brd
FBgn0000221	188	215	285	152	204	216	brn
FBgn0000227	0	0	385	0	0	0	Bsg25A
FBgn0000228	1609	1821	2773	1299	1867	1771	Bsg25D
FBgn0000229	3127	3404	2420	3124	2748	3485	bsk
FBgn0000233	46	45	76	77	81	62	btd
FBgn0000239	2594	3242	4120	3010	3188	3072	bur
FBgn0000241	91	50	19	43	45	20	bw
FBgn0000244	2832	3000	2898	3703	3832	3352	by
FBgn0000246	372	446	905	226	374	606	c(3)G
FBgn0000247	1665	1491	1655	1365	1650	1111	ca
FBgn0000250	3997	4846	5870	3704	4432	4227	cact
FBgn0000251	2752	2907	3284	2856	2456	3668	cad
FBgn0000253	40343	42025	33353	35563	37507	44415	Cam
FBgn0000256	2176	2056	2013	2006	2723	2058	capu
FBgn0000257	722	720	798	570	652	532	car
FBgn0000259	3867	4404	5460	3664	4160	3394	CkIIbeta
FBgn0000261	18581	18001	11397	14812	27411	10768	Cat
FBgn0000273	4247	5124	5373	4174	5393	4081	Pka-C1
FBgn0000274	10	14	30	0	10	3	Pka-C2
FBgn0000276	2869	3653	86	3808	1989	927	CecA1
FBgn0000276	2869	3653	86	3808	1989	927	CecA2
FBgn0000277	1494	1416	54	1065	839	442	CecA1
FBgn0000277	1494	1416	54	1065	839	442	CecA2
FBgn0000278	655	626	40	219	114	76	CecB
FBgn0000279	792	908	30	574	630	220	CecC
FBgn0000283	3366	4301	5303	2703	4023	3924	Cp190
FBgn0000286	1890	1923	1878	2262	2223	1444	Cf2
FBgn0000287	8	42	6	28	18	16	salr
FBgn0000289	2806	3222	3886	2321	3000	2657	cg
FBgn0000299	3862	2300	3290	3277	5954	1668	Col4a1
FBgn0000303	38	31	16	16	44	26	ChAT
FBgn0000307	1732	2656	3467	1645	2189	2505	chif
FBgn0000308	28056	32481	22468	23574	25913	26319	chic
FBgn0000316	1283	1544	1928	1253	1513	1479	cin
FBgn0000317	1663	1891	2022	1261	2106	1740	ck
FBgn0000318	6008	7034	5141	6716	5808	6947	cl
FBgn0000319	17737	17699	15856	16223	19240	13468	Chc
FBgn0000320	28	142	186	2	66	104	eya
FBgn0000326	774	856	875	774	888	838	clt
FBgn0000330	922	1000	1146	870	1007	839	cm
FBgn0000337	1	0	6	2	2	2	cn
FBgn0000339	2587	2828	2586	2931	2328	2970	cni
FBgn0000346	64	109	98	194	61	146	comt
FBgn0000351	157	236	642	89	112	118	cort
FBgn0000352	684	1084	1376	563	832	713	cos
FBgn0000355	48	152	44069	12	16	24	Cp15
FBgn0000356	2	4	2937	0	0	8	Cp16
FBgn0000357	19	4	23732	14	13	37	Cp18
FBgn0000358	2	8	1682	0	0	107	Cp19
FBgn0000359	94	44	38	0	4	198	Cp36
FBgn0000360	70	44	37	0	4	103	Cp38
FBgn0000370	5103	5903	4879	4031	3330	3274	crc
FBgn0000376	724	1040	1569	479	917	1045	crm
FBgn0000377	991	1075	1287	843	1123	1066	crn
FBgn0000382	2646	3547	3952	3022	3139	2643	csw
FBgn0000384	1225	1699	1863	1202	1452	1348	cta
FBgn0000392	0	0	0	0	0	0	cup
FBgn0000394	386	441	414	569	530	417	cv
FBgn0000395	1805	2326	1099	1482	1345	1312	cv-2
FBgn0000404	4618	6109	13323	2802	3821	4088	CycA
FBgn0000405	9316	14592	29936	5544	9283	11657	CycB
FBgn0000406	4885	1659	2196	10545	7961	1358	Cyt-b5-r
FBgn0000411	45	56	167	62	112	38	D
FBgn0000412	3444	4395	6651	3073	3999	3993	D1
FBgn0000414	1229	1733	1787	1377	1653	1187	Dab
FBgn0000416	58667	54891	39792	48569	60430	35060	Sap-r
FBgn0000422	410	1420	116	819	338	210	Ddc
FBgn0000426	759	934	1353	803	658	1121	SmF
FBgn0000427	116	4321	8017	4	18	8807	1-Dec
FBgn0000439	2	10	12	6	4	3	Dfd
FBgn0000442	88	78	74	83	77	71	Pkg21D
FBgn0000447	1526	1534	2213	1247	1802	1342	Dhod
FBgn0000448	4	7	10	7	6	4	Hr3
FBgn0000449	12	0	16	2	8	16	dib
FBgn0000451	659	997	537	992	1327	421	ect
FBgn0000454	9946	9069	10617	8748	9872	9302	Dip-B
FBgn0000455	5187	4406	2988	4983	4924	4270	Dip-C
FBgn0000459	72	96	104	78	72	100	disco
FBgn0000463	1023	1402	1685	842	1136	1037	Dl
FBgn0000464	82	98	99	81	96	82	Lar
FBgn0000473	105	126	100	92	124	90	Cyp6a2
FBgn0000477	1234	693	442	2067	1806	283	DNaseII
FBgn0000479	2471	2974	2902	2279	2399	2620	dnc
FBgn0000482	833	847	854	716	916	745	dor
FBgn0000489	2369	3599	2487	2696	2820	2085	Pka-C3
FBgn0000490	287	443	458	428	440	396	dpp
FBgn0000492	100	88	72	208	203	46	Dr
FBgn0000499	934	1159	1542	852	1156	1069	dsh
FBgn0000500	2	3	2	0	2	0	Dsk
FBgn0000504	1347	1425	862	1489	1285	1308	dsx
FBgn0000520	378	332	434	326	336	278	dwg
FBgn0000524	862	978	1267	596	960	490	dx
FBgn0000527	276	879	36	250	100	20	e
FBgn0000529	1	2	0	0	0	4	bsh
FBgn0000533	371	560	734	798	536	627	ea
FBgn0000535	6	12	10	15	6	7	eag
FBgn0000536	5180	5849	5818	8473	6260	5541	eas
FBgn0000541	3670	4958	6018	3176	4209	4329	E(bx)
FBgn0000542	108	201	181	249	248	98	ec
FBgn0000543	730	707	886	575	739	589	ecd
FBgn0000546	967	1135	1414	793	1160	1157	EcR
FBgn0000547	1056	1863	2438	862	1444	1670	ed
FBgn0000551	10	1	2	3	3	10	Edg78E
FBgn0000552	0	0	0	0	0	0	Edg84A
FBgn0000557	228	547	234	602	462	337	eEF1alpha2
FBgn0000559	100230	100592	126455	92789	114786	88659	eEF2
FBgn0000560	7	18	14	19	30	19	eg
FBgn0000562	3736	3602	3707	3065	3760	2591	egl
FBgn0000564	0	0	0	0	0	0	Eh
FBgn0000565	4556	3846	10349	2372	7048	6943	MsrA
FBgn0000566	3449	3033	3677	4876	4179	3746	Eip55E
FBgn0000567	943	932	673	930	1067	666	Eip74EF
FBgn0000568	1930	2349	2200	2054	2422	2129	Eip75B
FBgn0000575	2792	2855	2944	2380	3305	2843	emc
FBgn0000576	36	46	59	100	74	58	ems
FBgn0000577	6	12	14	22	32	15	en
FBgn0000578	1768	2380	2003	1718	2096	1874	ena
FBgn0000579	16515	15877	19203	20716	17310	13384	Eno
FBgn0000581	2819	3479	4337	2344	3477	2416	E(Pc)
FBgn0000588	335	313	642	225	214	151	esc
FBgn0000591	2	2	4	0	2	5	E(spl)m8-HLH
FBgn0000592	1954	1231	989	1755	4043	362	Est-6
FBgn0000594	0	0	0	0	0	0	Est-P
FBgn0000606	0	2	8	0	0	0	eve
FBgn0000611	3816	4926	4979	4650	4889	4145	exd
FBgn0000615	1773	1332	3643	712	1326	1259	exu
FBgn0000617	452	626	813	443	594	571	e(y)1
FBgn0000618	325	369	438	302	398	324	e(y)2
FBgn0000625	26	33	18	29	48	26	eyg
FBgn0000629	1031	896	1750	775	1143	737	E(z)
FBgn0000633	34	28	24	43	45	24	CG17716
FBgn0000635	2428	2566	1936	3338	2530	3162	Fas2
FBgn0000636	2954	4116	2484	3396	3017	2645	Fas3
FBgn0000639	34	2	2	2	10	28	Fbp1
FBgn0000640	8	9	2	6	4	8	Fbp2
FBgn0000644	28	49	12	16	31	1763	Fcp3C
FBgn0000658	5	9	16	4	8	4	fj
FBgn0000659	3000	4047	2189	4473	3941	3396	fkh
FBgn0000662	1550	1853	2336	1481	1954	1745	fl(2)d
FBgn0000667	1899	2432	2904	2151	2538	1753	Actn
FBgn0000709	2668	2652	2373	2248	2373	1828	fliI
FBgn0000711	3840	4207	3616	3617	3504	3723	flw
FBgn0000715	2	2	1	0	0	0	FMRFa
FBgn0000719	1619	2076	1945	1713	1845	1622	fog
FBgn0000721	4367	4506	6414	4422	6081	4724	for
FBgn0000723	1263	1608	1233	1601	1761	1475	FER
FBgn0000808	48	36	113	14	38	34	gd
FBgn0000810	561	802	1173	458	837	663	fs(1)K10
FBgn0000826	155	181	435	133	74	106	png
FBgn0000927	594	759	2137	302	440	284	fs(1)Ya
FBgn0000928	10	30	50	14	15	22	fs(1)Yb
FBgn0000964	181	386	1096	26	222	284	tj
FBgn0000996	1296	2005	3373	1149	1677	2194	dup
FBgn0001075	67	53	20	67	41	60	ft
FBgn0001077	0	0	2	0	0	0	ftz
FBgn0001078	1625	2130	2385	1340	1764	1910	ftz-f1
FBgn0001079	405	459	508	280	440	386	fu
FBgn0001083	28	34	14	48	38	44	fw
FBgn0001084	131	120	235	114	121	107	fy
FBgn0001085	487	553	1553	274	585	710	fz
FBgn0001086	608	1150	1982	385	826	1036	fzy
FBgn0001087	1244	1455	2027	1397	1515	1002	g
FBgn0001089	650	593	975	491	1466	433	Gal
FBgn0001090	2396	3281	2849	3777	2783	1788	bnb
FBgn0001091	12269	12440	14248	14862	12556	12019	Gapdh1
FBgn0001092	26394	24930	33099	41101	25424	28275	Gapdh2
FBgn0001098	12777	19060	15998	11753	13766	13518	Gdh
FBgn0001099	3	7	18	10	10	8	gdl
FBgn0001104	4306	4848	4778	4195	4252	5110	Galphai
FBgn0001105	9492	12415	12442	8647	8846	8718	Gbeta13F
FBgn0001108	3365	3184	3492	2915	3698	2655	DCTN1-p150
FBgn0001112	291	976	170	514	490	386	Gld
FBgn0001114	4770	1185	1191	4998	5715	660	Glt
FBgn0001120	842	1263	2936	388	723	554	gnu
FBgn0001122	1566	2167	2168	1886	1838	2327	Galphao
FBgn0001123	1930	2065	1866	2180	2346	1879	Galphas
FBgn0001124	6661	5872	5626	8818	8277	5780	Got1
FBgn0001125	6153	5515	6289	10435	7530	4972	Got2
FBgn0001128	12232	12078	10596	13690	15711	9597	Gpdh1
FBgn0001133	766	692	897	678	976	592	grau
FBgn0001134	70	34	9	65	37	47	Grd
FBgn0001137	155	330	374	305	266	287	grk
FBgn0001138	2	18	18	12	20	2	grn
FBgn0001139	2419	3297	4393	2410	3268	2925	gro
FBgn0001142	2795	1837	899	2774	1798	2453	Gs1
FBgn0001145	11843	14066	9864	10466	15524	11491	Gs2
FBgn0001147	4	14	12	17	4	4	gsb-n
FBgn0001148	2	2	7	8	2	0	gsb
FBgn0001149	26100	27762	21610	37325	27170	21601	GstD1
FBgn0001150	5	10	34	6	18	14	gt
FBgn0001168	7197	6294	3600	5330	7759	5671	h
FBgn0001169	1236	1845	2165	1004	1569	1540	H
FBgn0001170	38	55	54	55	34	42	H2.0
FBgn0001174	2	0	413	0	0	0	halo
FBgn0001179	823	828	978	783	766	608	hay
FBgn0001180	471	503	839	191	404	234	hb
FBgn0001185	371	518	523	392	571	359	her
FBgn0001186	8088	9148	7118	10412	8244	7215	Hex-A
FBgn0001187	2150	1775	1371	3098	2330	1530	Hex-C
FBgn0001189	1671	1482	1491	1441	1848	1361	hfw
FBgn0001197	3142	4326	7474	2363	3633	4531	His2Av
FBgn0001202	1673	1734	1661	1769	1714	1665	hook
FBgn0001206	530	790	1068	342	700	762	Hmr
FBgn0001208	1174	260	303	1760	2319	276	Hn
FBgn0001215	7390	8811	8781	5960	8355	6817	Hrb98DE
FBgn0001216	16	30	39	44	44	41	Hsc70-1
FBgn0001217	72	112	38	119	65	97	Hsc70-2
FBgn0001218	28961	25793	26430	30845	34727	19492	Hsc70-3
FBgn0001220	9218	8535	9895	7520	7019	6909	Hsc70-5
FBgn0001222	1886	1950	2745	1825	1913	1485	Hsf
FBgn0001223	0	0	0	0	0	0	Hsp22
FBgn0001224	3265	3732	3669	1236	1218	1526	Hsp23
FBgn0001225	6104	7270	9870	4145	2980	9437	Hsp26
FBgn0001226	2488	2592	6432	1866	1745	4943	Hsp27
FBgn0001227	5	6	8	1	1	3	Hsp67Ba
FBgn0001228	1	4	1	0	1	9	CG4456
FBgn0001229	22	38	24	54	30	81	Hsp67Bc
FBgn0001230	3374	2925	986	762	1153	4118	Hsp68
FBgn0001233	28756	22382	52539	49111	31552	41529	Hsp83
FBgn0001234	4283	4948	3612	4767	4978	5562	lncRNA:Hsromega
FBgn0001235	1418	1850	1165	1367	1139	1458	hth
FBgn0001247	2028	2176	2297	2143	2139	2006	Ide
FBgn0001248	9356	9988	11910	12049	12506	10531	Idh
FBgn0001250	1325	2384	1879	2480	2163	1934	if
FBgn0001253	12	33	12	46	45	38	ImpE1
FBgn0001254	0	3	2	0	0	0	ImpE2
FBgn0001255	6	28	22	35	11	18	ImpE3
FBgn0001256	0	0	0	0	0	0	ImpL1
FBgn0001257	1904	1841	2017	2790	1211	2283	ImpL2
FBgn0001258	4875	4761	2773	5500	3091	3195	Ldh
FBgn0001259	12	20	16	69	23	55	in
FBgn0001263	9	15	7	3	10	53	inaD
FBgn0001269	19	12	16	30	43	26	inv
FBgn0001276	203	228	376	204	274	332	ix
FBgn0001280	886	873	1252	768	1012	933	janA
FBgn0001281	0	0	0	0	0	5	janB
FBgn0001285	394	344	222	767	1566	175	Jon44E
FBgn0001291	3007	3472	2590	2881	3093	2638	Jra
FBgn0001296	849	993	1045	540	812	983	kar
FBgn0001297	9592	10707	5512	7681	8572	7473	kay
FBgn0001301	971	1224	1297	737	1054	1020	kel
FBgn0001308	8108	7693	7574	7489	8382	6918	Khc
FBgn0001311	12	41	10	14	20	14	kkv
FBgn0001313	0	0	0	0	0	0	kl-2
FBgn0001316	7643	7766	7217	5670	8549	6531	klar
FBgn0001319	0	0	6	0	2	0	kn
FBgn0001320	83	204	190	288	256	161	kni
FBgn0001321	44	44	35	68	83	50	knk
FBgn0001323	150	326	212	342	399	310	knrl
FBgn0001324	1455	1381	1495	952	1751	746	kto
FBgn0001325	18	8	53	12	8	10	Kr
FBgn0001330	564	562	844	398	618	465	kz
FBgn0001341	709	817	1189	735	759	952	Mybbp1A
FBgn0001404	8718	9052	7062	5339	8559	7110	egh
FBgn0001491	1129	1232	1682	986	1280	1133	l(1)10Bb
FBgn0001565	2967	3348	4459	2082	3553	2854	Hlc
FBgn0001612	396	550	979	368	448	327	Grip91
FBgn0001624	2866	4047	4049	2695	3664	3012	dlg1
FBgn0001941	13761	12231	9117	13855	10891	14389	ifc
FBgn0001942	32130	33589	37738	29242	40930	32739	eIF4A
FBgn0001961	7962	7855	6146	7239	6957	6904	Arpc1
FBgn0001965	1428	1388	1387	977	1533	818	Sos
FBgn0001967	0	0	0	0	0	0	NimC3
FBgn0001970	0	0	2	0	0	2	Pgant35A
FBgn0001977	1344	1379	1495	1443	1318	1430	CIAPIN1
FBgn0001978	2802	3173	4127	2084	2796	2248	stc
FBgn0001983	2	4	2	2	0	0	wor
FBgn0001986	1068	1112	1446	834	1123	867	Mtr4
FBgn0001987	6410	6886	5013	5903	6208	5301	Gli
FBgn0001989	3627	3027	3704	2757	3444	2915	ND-B17
FBgn0001990	438	444	737	297	492	438	wek
FBgn0001991	475	590	440	581	503	498	Ca-alpha1D
FBgn0001992	9	10	14	37	13	45	Cyp303a1
FBgn0001994	1718	2441	2905	1836	2144	2130	crp
FBgn0001995	1139	1195	1398	984	1289	1072	mRpL4
FBgn0002021	954	1003	1317	1094	956	980	l(2)37Bb
FBgn0002022	2729	2513	2469	2626	3258	2227	Catsup
FBgn0002023	88	96	36	96	85	40	Lim3
FBgn0002031	5435	5019	6377	4527	4811	4618	l(2)37Cc
FBgn0002036	410	451	499	332	464	340	CG10561
FBgn0002044	2913	3128	3616	2446	3663	2733	swm
FBgn0002069	2255	1741	1671	1650	1926	1302	AspRS
FBgn0002121	16000	16215	14207	15091	15576	14029	l(2)gl
FBgn0002174	1684	1598	1876	1366	1507	1374	CG5504
FBgn0002183	2518	2882	4669	1930	2738	1901	dre4
FBgn0002283	711	662	1226	642	750	613	l(3)73Ah
FBgn0002284	2997	2985	3825	3136	3205	3511	Prosbeta6
FBgn0002306	585	810	560	970	667	701	sas
FBgn0002354	285	261	376	290	281	258	l(3)87Df
FBgn0002413	4506	5405	6304	3353	4634	3855	dco
FBgn0002431	6180	6882	7282	5523	7522	5545	hyd
FBgn0002440	0	2	2	0	3	0	l(3)mbn
FBgn0002441	1592	1736	2083	1228	1758	968	l(3)mbt
FBgn0002466	646	1137	1281	355	901	1154	sti
FBgn0002521	1827	2651	3103	1895	1957	2318	pho
FBgn0002522	233	139	296	188	96	142	lab
FBgn0002524	4702	4819	4339	3693	3845	4269	lace
FBgn0002525	2237	2731	4326	1847	2459	2442	Lam
FBgn0002526	2816	3204	3387	3120	4278	2251	LanA
FBgn0002531	4	2	0	12	0	0	Lcp1
FBgn0002533	0	2	0	0	2	4	Lcp2
FBgn0002534	1	0	0	4	0	0	Lcp3
FBgn0002535	0	0	0	0	0	2	Lcp4
FBgn0002542	822	972	1908	702	791	558	lds
FBgn0002543	307	292	204	367	693	163	robo2
FBgn0002552	663	635	783	502	694	349	lin
FBgn0002561	0	0	4	0	0	0	l(1)sc
FBgn0002562	0	0	0	2	0	0	Lsp1alpha
FBgn0002563	4579	221	42	162	1138	26	Lsp1beta
FBgn0002564	53	32	42	20	36	42	Lsp1gamma
FBgn0002565	46	4	0	4	4	0	Lsp2
FBgn0002566	2564	2721	2998	2175	2732	2480	lt
FBgn0002567	2446	2707	3380	1787	2215	3424	Rab32
FBgn0002569	12225	9872	6743	11661	15262	7065	Mal-A2
FBgn0002570	127539	69315	53547	64061	190369	31252	Mal-A1
FBgn0002571	7451	4966	1935	6366	7355	1249	Mal-A3
FBgn0002573	8	21	4	10	30	4	sens
FBgn0002576	16	32	12	81	24	14	lz
FBgn0002577	0	8	18	1	38	3	m
FBgn0002578	4800	5446	3306	4153	6111	4681	Kaz-m1
FBgn0002579	24878	24201	30281	23466	30901	26021	RpL36
FBgn0002590	28572	26511	29891	26883	31712	28041	RpS5a
FBgn0002592	0	0	2	6	2	2	E(spl)m2-BFM
FBgn0002593	49124	51629	60499	51992	60574	50866	RpLP1
FBgn0002609	682	704	774	760	1168	506	E(spl)m3-HLH
FBgn0002622	31735	31486	43453	27831	37184	28999	RpS3
FBgn0002626	24055	23065	29385	26595	30239	30345	RpL32
FBgn0002629	0	0	16	0	0	0	E(spl)m4-BFM
FBgn0002631	0	0	0	0	2	0	E(spl)m5-HLH
FBgn0002632	6	10	10	2	27	14	E(spl)m6-BFM
FBgn0002633	10	10	10	4	24	8	E(spl)m7-HLH
FBgn0002638	2017	3081	5524	1364	2558	3330	Rcc1
FBgn0002641	1617	1435	1269	1524	1616	1115	mal
FBgn0002643	980	1318	1237	1116	1442	884	mam
FBgn0002645	5481	7137	6128	7129	5722	5782	Map205
FBgn0002673	634	1097	2046	310	737	1106	twe
FBgn0002707	382	520	690	389	388	215	mei-9
FBgn0002709	27	29	44	18	54	35	mei-218
FBgn0002715	163	246	490	138	258	243	mei-S332
FBgn0002716	30	42	24	15	23	24	mei-W68
FBgn0002719	10992	8325	8359	17467	14485	10231	Men
FBgn0002723	640	739	754	793	809	628	Met
FBgn0002732	304	248	334	346	363	229	E(spl)malpha-BFM
FBgn0002733	546	591	668	482	878	517	E(spl)mbeta-HLH
FBgn0002734	0	1	0	0	0	10	E(spl)mdelta-HLH
FBgn0002735	80	145	39	72	90	90	E(spl)mgamma-HLH
FBgn0002736	1154	1442	2278	1204	1268	1333	mago
FBgn0002772	3471	5516	4996	5551	5198	5354	Mlc1
FBgn0002773	9824	16692	14330	21230	16550	17716	Mlc2
FBgn0002774	1606	1554	1665	1730	1748	1395	mle
FBgn0002775	569	580	1111	440	689	654	msl-3
FBgn0002778	650	766	1112	628	739	833	mnd
FBgn0002780	6886	8525	13942	6205	7043	8466	mod
FBgn0002781	3120	4304	6481	2588	4130	3656	mod(mdg4)
FBgn0002783	2417	3217	4828	1966	3000	2932	mor
FBgn0002787	3470	3160	4221	3568	3426	3368	Rpn8
FBgn0002789	6026	8446	7215	9121	8543	7977	Mp20
FBgn0002791	603	770	1078	510	711	561	mr
FBgn0002838	0	2	9	4	0	2	ms(3)K81
FBgn0002842	0	0	3	1	8	0	sa
FBgn0002855	2	1	1	7	2	2	Acp26Aa
FBgn0002856	14	2	2	12	14	10	Acp26Ab
FBgn0002862	0	0	0	2	0	4	Mst87F
FBgn0002863	0	0	0	0	0	0	Acp95EF
FBgn0002865	0	0	0	0	0	0	Mst98Ca
FBgn0002868	40101	69862	23303	58181	117118	21712	MtnA
FBgn0002869	4619	8757	816	2002	9653	1307	MtnB
FBgn0002872	675	1270	2041	396	835	884	mu2
FBgn0002873	1	0	0	1	0	0	mud
FBgn0002878	439	467	606	207	520	160	mus101
FBgn0002887	539	642	749	374	461	303	mus201
FBgn0002891	527	554	802	445	473	300	DNApol-zeta
FBgn0002899	314	380	824	261	240	175	mus301
FBgn0002901	287	408	567	222	284	234	mus304
FBgn0002905	324	344	490	302	349	236	DNApol-theta
FBgn0002906	550	508	1049	284	464	351	Blm
FBgn0002909	0	0	0	0	0	0	mus312
FBgn0002914	0	0	0	0	0	0	Myb
FBgn0002917	25	25	23	16	22	10	na
FBgn0002921	28468	34312	30818	31645	33568	27387	Atpalpha
FBgn0002922	0	2	0	0	0	0	nau
FBgn0002924	456	721	1465	267	557	729	ncd
FBgn0002926	52	648	1248	0	30	56	ndl
FBgn0002930	3544	1203	1151	4332	2907	1139	nec
FBgn0002931	169	260	301	135	188	330	net
FBgn0002932	1325	1531	1208	1256	1485	1648	neur
FBgn0002933	0	0	0	0	0	0	ng1
FBgn0002936	0	0	0	0	0	0	ninaA
FBgn0002937	0	2	0	0	0	4	ninaB
FBgn0002938	6	7	0	4	3	6	ninaC
FBgn0002939	4	0	102	6	620	2	ninaD
FBgn0002940	46	16	2	7	14	8	ninaE
FBgn0002941	4	0	0	0	0	0	slou
FBgn0002945	196	264	264	289	236	198	nkd
FBgn0002948	322	446	903	271	321	160	nod
FBgn0002962	714	521	1937	236	430	515	nos
FBgn0002973	2850	3410	2896	2873	2849	2596	numb
FBgn0002985	1035	990	760	716	1837	963	odd
FBgn0002989	270	323	423	166	241	105	okr
FBgn0003002	6	8	10	8	10	16	opa
FBgn0003008	403	556	650	427	492	444	or
FBgn0003009	12	18	16	2	7	6	ord
FBgn0003011	0	0	0	0	0	2	ort
FBgn0003015	295	613	997	124	268	183	osk
FBgn0003016	884	1135	1404	737	1205	824	osp
FBgn0003023	1222	1488	4099	445	890	847	otu
FBgn0003028	1107	1515	2672	690	972	444	ovo
FBgn0003034	0	0	0	0	0	0	SP
FBgn0003041	1141	1514	2190	935	1331	806	pbl
FBgn0003042	365	340	522	283	414	262	Pc
FBgn0003044	1154	1298	2545	786	1039	637	Pcl
FBgn0003046	1008	1279	980	636	1196	692	Pcp
FBgn0003048	2089	2569	1746	1832	2489	1339	pcx
FBgn0003053	6639	7166	4843	5833	6975	5924	peb
FBgn0003057	0	0	0	0	0	2	CG10598
FBgn0003060	16	32	0	14	2	0	CG9757
FBgn0003062	1499	1550	2394	1278	1441	1627	Fib
FBgn0003065	0	0	4	1	3	5	CG2150
FBgn0003067	0	0	0	0	0	0	Pepck1
FBgn0003068	1647	1868	984	1528	1178	1485	per
FBgn0003071	2945	3011	3357	4829	3044	2763	Pfk
FBgn0003074	5179	5549	6728	9050	7516	4399	Pgi
FBgn0003076	4736	3113	4082	5213	5507	2539	Pgm1
FBgn0003079	997	1039	1495	1074	1096	1056	Raf
FBgn0003082	338	328	418	273	180	330	phr
FBgn0003086	0	0	0	0	0	0	Pig1
FBgn0003087	638	1250	2165	312	762	1107	pim
FBgn0003089	8	5	58	6	4	19	pip
FBgn0003090	134	149	130	129	163	67	pk
FBgn0003091	322	475	371	486	433	191	Pkc53E
FBgn0003093	1398	1890	1643	1932	1636	1749	Pkc98E
FBgn0003114	147	258	526	82	130	188	plu
FBgn0003116	500	406	549	641	548	430	pn
FBgn0003117	34	22	28	63	62	82	pnr
FBgn0003118	2568	2729	1617	1995	2659	2081	pnt
FBgn0003124	1669	2688	6229	1005	1830	2651	polo
FBgn0003129	22	32	40	67	53	40	Poxm
FBgn0003130	18	14	20	14	8	20	Poxn
FBgn0003132	2	0	0	0	0	2	Pp1-13C
FBgn0003134	2337	2493	3034	2314	3288	2568	Pp1alpha-96A
FBgn0003137	1261	1722	2012	1372	1684	1726	Ppn
FBgn0003139	1399	1490	1993	1251	1448	1270	PpV
FBgn0003140	0	0	0	0	0	0	PpY-55A
FBgn0003141	860	927	1172	766	1111	822	pr
FBgn0003145	0	0	6	2	0	0	prd
FBgn0003149	4083	6904	6011	6408	6609	5119	Prm
FBgn0003159	5575	5511	4284	3997	4974	3548	CG2841
FBgn0003162	813	1271	386	1666	926	502	Pu
FBgn0003165	1913	2983	3907	1476	2358	2479	pum
FBgn0003169	1774	1667	1918	1445	2020	1624	put
FBgn0003174	26	66	58	4	22	20	pwn
FBgn0003175	2509	2288	2478	2113	2858	1683	px
FBgn0003187	352	412	1038	244	416	220	qua
FBgn0003189	1513	1668	2565	1091	1992	1061	r
FBgn0003204	2115	1982	3140	1955	2198	1478	ras
FBgn0003205	3001	3554	3856	3098	3301	3177	Ras85D
FBgn0003206	1412	1898	1943	1414	1913	1256	Ras64B
FBgn0003209	4665	4460	3434	4423	4902	4733	raw
FBgn0003210	1316	1452	1964	1219	1544	1155	rb
FBgn0003218	1174	1278	1370	1213	1324	709	rdgB
FBgn0003227	123	208	124	109	153	113	rec
FBgn0003231	26598	23382	18209	27751	22694	24998	ref(2)P
FBgn0003248	2	0	5	0	4	0	Rh2
FBgn0003249	8	0	0	0	0	0	Rh3
FBgn0003250	2	12	11	9	0	8	Rh4
FBgn0003254	0	4	28	28	1	1	rib
FBgn0003255	60	33	80	87	81	76	rk
FBgn0003256	3010	3489	3537	3092	3100	3242	rl
FBgn0003257	705	802	1330	531	775	762	r-l
FBgn0003261	18981	22427	25615	18509	22514	16983	Rm62
FBgn0003267	3	1	12	9	12	2	ro
FBgn0003268	467	474	946	346	496	432	rod
FBgn0003270	0	0	6	0	0	4	amos
FBgn0003274	24115	23501	33136	30364	28017	30265	RpLP2
FBgn0003275	1075	1066	1490	981	1116	1176	RpII18
FBgn0003277	3988	5023	5158	3039	4985	3573	RpII215
FBgn0003278	861	848	1192	595	860	567	RpI135
FBgn0003279	39047	36064	50755	33392	44895	33921	RpL4
FBgn0003285	78	212	251	92	244	59	rst
FBgn0003292	199	308	582	100	170	30	rt
FBgn0003295	4	12	6	6	4	0	ru
FBgn0003300	12	32	14	18	32	8	run
FBgn0003301	606	815	648	718	1055	502	rut
FBgn0003302	221	191	341	168	194	209	rux
FBgn0003308	1158	1184	771	1094	1499	664	ry
FBgn0003310	1454	1834	1994	1202	1485	1390	S
FBgn0003312	10	38	64	14	21	16	sad
FBgn0003313	0	0	0	0	0	0	sala
FBgn0003317	1281	1518	1610	1198	1384	1255	sax
FBgn0003319	6	14	28	8	10	11	Sb
FBgn0003321	2037	2164	2058	1860	2551	1914	sbr
FBgn0003326	6	24	47	5	16	14	sca
FBgn0003330	505	526	720	422	539	589	Sce
FBgn0003334	1372	1378	2066	1201	1312	945	Scm
FBgn0003339	0	4	2	1	0	0	Scr
FBgn0003345	2920	3050	2326	3258	3086	2699	sd
FBgn0003346	1035	1518	2400	1133	1388	1534	RanGAP
FBgn0003353	131	143	274	244	151	125	sei
FBgn0003356	41317	41240	30047	42154	144224	39303	Jon99Ciii
FBgn0003356	41317	41240	30047	42154	144224	39303	Jon99Cii
FBgn0003357	31588	33449	26707	32341	96911	33390	Jon99Ciii
FBgn0003357	31588	33449	26707	32341	96911	33390	Jon99Cii
FBgn0003358	7225	6713	4136	6242	42699	3707	Jon99Ci
FBgn0003360	48344	52419	55200	43646	45874	55390	sesB
FBgn0003366	273	236	307	241	463	177	sev
FBgn0003371	4990	5538	5624	5122	5286	4408	sgg
FBgn0003372	2	10	0	6	2	6	Sgs1
FBgn0003373	0	0	0	0	0	0	Sgs3
FBgn0003374	0	0	0	2	0	0	Sgs4
FBgn0003375	2	2	0	0	4	0	Sgs5
FBgn0003377	0	0	2	0	0	0	Sgs7
FBgn0003378	3	4	0	9	1	8	Sgs8
FBgn0003380	122	137	91	145	117	126	Sh
FBgn0003382	32	24	37	30	29	35	sha
FBgn0003386	344	453	434	341	333	433	Shaw
FBgn0003388	18	14	36	25	14	26	shd
FBgn0003390	838	825	720	1991	1278	770	shf
FBgn0003391	4096	4858	3915	4755	4981	4232	shg
FBgn0003392	4426	4555	4029	3471	4112	3382	shi
FBgn0003396	2764	3230	2194	2664	3355	2180	shn
FBgn0003401	261	307	664	133	190	184	shu
FBgn0003410	1320	1777	1607	1164	1415	1433	sina
FBgn0003411	13	6	54	28	10	12	sisA
FBgn0003415	2277	2979	3879	1830	2423	1749	skd
FBgn0003416	1125	1475	1697	1296	1484	1172	sl
FBgn0003423	1662	2820	3656	1916	2341	2619	slgA
FBgn0003429	642	470	603	507	323	269	slo
FBgn0003430	8	4	30	4	0	8	slp1
FBgn0003435	336	426	419	324	325	345	sm
FBgn0003444	442	448	646	322	447	431	smo
FBgn0003447	724	1082	2147	387	837	951	sn
FBgn0003448	28	53	57	28	28	36	sna
FBgn0003449	1386	1539	1928	1228	1416	1639	snf
FBgn0003450	55	76	114	23	38	43	snk
FBgn0003459	601	620	616	488	605	540	stwl
FBgn0003460	40	46	40	22	36	42	so
FBgn0003462	12592	11698	12651	9915	15465	10157	Sod1
FBgn0003463	579	734	624	621	743	518	sog
FBgn0003464	2380	2335	2704	2225	2258	1843	sol
FBgn0003475	3718	4159	3696	3006	3669	3333	spir
FBgn0003479	262	311	361	268	278	242	spn-A
FBgn0003480	87	89	193	45	55	69	spn-B
FBgn0003482	66	90	146	24	93	88	spn-D
FBgn0003483	700	940	1685	420	612	567	spn-E
FBgn0003486	18	17	148	7	13	49	spo
FBgn0003495	585	1175	1175	777	733	419	spz
FBgn0003499	52	82	38	34	64	66	sr
FBgn0003502	1283	2136	3105	1175	1846	1938	Btk29A
FBgn0003507	636	766	495	696	740	420	srp
FBgn0003510	0	0	0	0	0	0	Sry-alpha
FBgn0003511	0	0	0	0	0	0	Sry-beta
FBgn0003512	699	656	1057	519	953	472	Sry-delta
FBgn0003513	4	3	0	0	8	0	ss
FBgn0003514	14810	16468	11176	13562	14008	11463	sqh
FBgn0003515	583	663	367	728	379	498	st
FBgn0003517	39500	41157	52854	32792	45725	32829	sta
FBgn0003520	1856	2591	3269	1543	2302	1944	stau
FBgn0003525	1314	1542	3502	587	964	843	stg
FBgn0003527	78	68	294	36	43	52	stil
FBgn0003545	389	574	1177	195	507	544	sub
FBgn0003557	7852	8593	5859	5287	7071	4504	Su(dx)
FBgn0003559	976	960	1242	1106	1199	1143	su(f)
FBgn0003567	1952	2240	2181	1518	2035	1793	su(Hw)
FBgn0003575	1820	2043	2478	1600	2150	1787	su(sable)
FBgn0003598	1354	1844	2938	1060	1675	1468	Su(var)3-7
FBgn0003607	2382	3288	4141	2205	2961	3154	Su(var)205
FBgn0003612	2028	2503	3793	1624	2178	2334	Su(var)2-10
FBgn0003638	3834	3717	4810	3948	4637	2952	su(w[a])
FBgn0003651	272	241	196	655	570	240	svp
FBgn0003654	2044	2022	1724	1647	2001	1269	sw
FBgn0003655	1183	1419	3647	494	1042	799	swa
FBgn0003656	3524	3387	3209	3046	3646	2010	sws
FBgn0003660	13283	14845	10461	11534	13636	10945	Syb
FBgn0003676	6127	5659	7535	5639	5332	5860	CCT1
FBgn0003683	0	0	456	0	4	0	term
FBgn0003687	381	400	670	318	370	328	Tbp
FBgn0003701	612	991	1681	379	822	1170	thr
FBgn0003710	17	39	26	29	32	42	tipE
FBgn0003714	1161	1271	1461	1092	1256	1381	tko
FBgn0003716	5120	4990	3696	5489	5075	4654	tkv
FBgn0003719	59	8	110	41	44	2	tld
FBgn0003720	0	0	36	0	0	0	tll
FBgn0003721	17988	21938	16776	19872	19439	20278	Tm1
FBgn0003731	1786	1618	1462	2412	2838	1216	Egfr
FBgn0003733	427	517	1440	312	465	670	tor
FBgn0003741	347	371	473	401	427	394	tra
FBgn0003742	792	673	689	589	770	574	tra2
FBgn0003744	2207	2285	2613	1896	2291	1689	trc
FBgn0003747	1	2	0	0	0	1	Gr5a
FBgn0003748	36143	31587	23693	28617	41112	15108	Treh
FBgn0003751	34	22	59	24	14	25	trk
FBgn0003861	4	2	0	76	3	12	trp
FBgn0003862	1659	2001	2138	1867	1947	1555	trx
FBgn0003863	308117	200754	256769	124852	381582	198488	alphaTry
FBgn0003865	0	2	40	1	0	0	tsg
FBgn0003866	288	350	384	409	263	481	tsh
FBgn0003867	733	700	470	1369	1421	558	tsl
FBgn0003870	3435	3778	3802	3796	4091	3908	ttk
FBgn0003882	1160	1250	1658	930	1224	785	tub
FBgn0003884	46008	49677	46316	46089	46204	45848	alphaTub84B
FBgn0003885	2164	2248	2697	2691	2268	2547	alphaTub84D
FBgn0003886	8	8	0	0	0	0	alphaTub85E
FBgn0003889	0	0	2	0	0	1	betaTub85D
FBgn0003890	4741	4073	1225	5436	2641	5051	betaTub97EF
FBgn0003891	6083	7083	8144	5900	7917	5206	tud
FBgn0003892	273	325	259	501	467	324	ptc
FBgn0003896	28	72	50	102	127	54	tup
FBgn0003900	41	30	72	58	22	20	twi
FBgn0003916	0	3	5	0	6	2	snRNA:U1:21D
FBgn0003920	0	2	23	8	8	3	snRNA:U2:14B
FBgn0003922	1	14	26	10	10	0	snRNA:U2:38ABa
FBgn0003923	0	0	0	3	0	0	snRNA:U2:38ABb
FBgn0003930	14	30	11	16	21	13	snRNA:U4:39B
FBgn0003931	0	0	0	2	6	0	snRNA:U4:38AB
FBgn0003933	0	0	4	3	0	1	snRNA:U5:14B
FBgn0003934	2	6	11	4	0	5	snRNA:U5:23D
FBgn0003935	0	3	0	0	0	2	snRNA:U5:34A
FBgn0003936	0	0	0	0	0	0	snRNA:U5:35D
FBgn0003938	0	0	1	0	3	1	snRNA:U5:63BC
FBgn0003941	23776	23009	29658	23315	29749	26761	RpL40
FBgn0003942	32176	34043	43052	36608	41457	41035	RpS27A
FBgn0003943	16802	18839	13353	20528	17238	17345	Ubi-p63E
FBgn0003944	168	66	106	308	310	101	Ubx
FBgn0003950	14	22	42	10	15	10	unc
FBgn0003961	7187	12605	2437	5886	3979	4931	Uro
FBgn0003963	240	444	379	282	298	224	ush
FBgn0003964	1615	1690	2078	1405	1867	1145	usp
FBgn0003965	410	82	112	414	819	87	v
FBgn0003969	2880	3264	2063	2151	2457	2252	vap
FBgn0003975	31	18	42	24	50	26	vg
FBgn0003977	952	980	1000	698	1124	756	vir
FBgn0003978	372	360	424	360	274	316	vls
FBgn0003979	78	4339	12053	4	2	6859	Vm26Aa
FBgn0003980	132	1614	4890	2	20	1322	Vm26Ab
FBgn0003983	73	5037	12315	0	4	19087	Vm34Ca
FBgn0003984	248	371	223	305	321	229	vn
FBgn0003996	113	24	13	8	12	108	w
FBgn0003997	368	567	320	421	366	367	hid
FBgn0004003	216	175	543	262	328	216	wbl
FBgn0004034	2	0	6	0	4	2	y
FBgn0004045	26598	11925	12296	22734	54438	14712	Yp1
FBgn0004047	71572	24018	25644	20243	107746	13376	Yp3
FBgn0004049	1884	2135	2379	1458	2106	1853	yrt
FBgn0004050	642	817	984	703	728	690	z
FBgn0004052	0	0	120	0	0	2	Z600
FBgn0004053	6	5	157	0	4	4	zen
FBgn0004054	0	0	10	0	0	0	zen2
FBgn0004055	553	748	797	558	799	599	uzip
FBgn0004057	1046	918	874	2090	1465	1092	Zw
FBgn0004066	3855	3990	5349	3800	3922	4233	Prosalpha4
FBgn0004087	406	449	595	379	491	379	Dhfr
FBgn0004101	457	414	574	452	524	444	bs
FBgn0004102	4	4	27	0	10	10	oc
FBgn0004103	10583	11427	10712	10746	11000	10856	Pp1-87B
FBgn0004106	603	1134	2272	399	694	980	Cdk1
FBgn0004107	417	514	1254	296	320	294	Cdk2
FBgn0004108	231	318	958	192	334	244	Nrt
FBgn0004110	0	0	2	0	0	0	tin
FBgn0004117	4383	6783	6016	7187	6450	7114	Tm2
FBgn0004118	13	5	4	55	13	41	nAChRbeta2
FBgn0004132	723	723	1094	675	827	797	boca
FBgn0004133	268	491	440	346	355	344	blow
FBgn0004143	0	0	120	0	0	0	nullo
FBgn0004167	51256	52054	33545	36233	60476	28584	kst
FBgn0004168	40	56	40	27	36	50	5-HT1A
FBgn0004169	7704	12580	11652	11258	11742	11044	up
FBgn0004170	52	77	68	40	68	68	sc
FBgn0004171	0	0	0	0	0	0	Mst98Cb
FBgn0004172	0	0	1	0	0	0	Mst84Da
FBgn0004173	0	2	0	0	0	0	Mst84Db
FBgn0004174	0	0	0	0	0	0	Mst84Dc
FBgn0004175	0	0	0	0	0	0	Mst84Dd
FBgn0004177	12172	13433	13906	11992	12873	12062	mts
FBgn0004179	9423	9967	8584	8673	8853	9316	Csp
FBgn0004181	0	0	0	0	0	11	Ebp
FBgn0004183	3	39	74	6	26	31	snRNA:U1:82Eb
FBgn0004185	2	9	17	1	2	6	snRNA:U1:95Ca
FBgn0004186	5	6	15	4	4	2	snRNA:U1:95Cb
FBgn0004187	2	10	4	1	1	0	snRNA:U1:95Cc
FBgn0004188	3	11	1	2	3	0	snRNA:U6:96Aa
FBgn0004189	0	0	0	0	0	0	snRNA:U6:96Ab
FBgn0004190	0	0	0	0	3	0	snRNA:U6:96Ac
FBgn0004191	3	3	3	0	2	2	snRNA:U2:34ABa
FBgn0004192	2	10	25	6	9	1	snRNA:U2:34ABb
FBgn0004197	96	132	167	118	123	96	Ser
FBgn0004198	724	948	373	801	670	790	ct
FBgn0004227	2121	2677	3098	2027	2869	2437	nonA
FBgn0004228	10576	9420	6662	7984	10012	9136	mex1
FBgn0004237	4561	5738	8246	4561	5087	5411	Hrb87F
FBgn0004240	26882	16150	352	42732	44711	3949	DptA
FBgn0004242	143	149	122	121	118	154	Syt1
FBgn0004244	7	5	6	15	14	7	Rdl
FBgn0004359	215	314	393	174	257	170	T48
FBgn0004360	186	290	151	389	339	268	Wnt2
FBgn0004362	3738	5972	10420	3893	4363	4376	HmgD
FBgn0004363	26409	26583	31559	25218	24521	25787	porin
FBgn0004367	264	195	374	178	276	167	mei-41
FBgn0004368	1956	2542	2239	2377	2972	1693	Ptp4E
FBgn0004369	1492	1603	1555	1250	1784	1192	Ptp99A
FBgn0004370	1707	1800	2652	1789	1747	1396	Ptp10D
FBgn0004372	2	0	0	0	0	0	aly
FBgn0004373	3168	4261	4244	3306	3856	3477	fwd
FBgn0004374	431	411	788	305	417	322	neb
FBgn0004378	441	593	1128	350	540	691	Klp61F
FBgn0004379	398	500	1228	256	455	300	Klp67A
FBgn0004380	1200	1075	989	938	1231	844	Klp64D
FBgn0004381	1216	1282	1050	1065	1127	684	Klp68D
FBgn0004387	1016	1197	1417	1559	1440	1006	Klp98A
FBgn0004389	10	53	529	19	23	20	bnk
FBgn0004390	1679	1898	1868	1367	1714	1858	RasGAP1
FBgn0004391	983	955	1282	604	957	603	shtd
FBgn0004394	2226	2571	1232	1967	1793	2288	pdm2
FBgn0004395	1117	1307	1431	1139	1398	1248	unk
FBgn0004396	1918	1879	1385	1805	1777	1521	CrebA
FBgn0004397	3551	4302	2868	3226	3885	2549	Vinc
FBgn0004400	185	180	513	60	149	192	rhi
FBgn0004401	5733	6681	9308	6308	6369	5628	Pep
FBgn0004403	12721	13454	16464	12799	16200	15492	RpS14a
FBgn0004403	12721	13454	16464	12799	16200	15492	RpS14b
FBgn0004404	5629	5418	6693	4844	7191	5907	RpS14a
FBgn0004404	5629	5418	6693	4844	7191	5907	RpS14b
FBgn0004406	555	597	734	278	499	407	tam
FBgn0004407	0	0	0	0	0	0	DNApol-gamma35
FBgn0004414	0	0	0	0	0	0	msopa
FBgn0004419	10543	13773	30306	7431	8927	9793	me31B
FBgn0004425	612	545	136	269	286	1185	LysB
FBgn0004427	2933	2946	28	739	58	1816	LysD
FBgn0004428	1383	1056	671	410	519	1285	LysE
FBgn0004429	487	1000	528	599	2338	155	LysP
FBgn0004430	16	7	8	2	12	20	LysS
FBgn0004431	38088	51108	24129	46740	26015	32067	LysX
FBgn0004432	33075	34980	38866	37188	33931	32357	Cyp1
FBgn0004435	1318	1594	1300	1718	1410	1596	Galphaq
FBgn0004436	4160	4965	4101	3877	4566	3991	Ubc6
FBgn0004449	1041	1504	1270	1487	1575	1002	Ten-m
FBgn0004456	3520	4637	2987	5634	4515	4122	mew
FBgn0004463	706	696	910	656	788	602	RpIII128
FBgn0004465	1654	1633	1660	1577	1480	1530	Su(P)
FBgn0004507	6309	6741	9926	7499	9061	6388	GlyP
FBgn0004509	5148	5827	3687	6119	4250	4398	Fur1
FBgn0004510	453	344	823	317	455	240	Ets97D
FBgn0004511	8	3	2	2	2	2	dy
FBgn0004512	3517	3581	1755	3911	4458	2554	Mdr49
FBgn0004513	106	102	86	142	114	95	Mdr65
FBgn0004514	129	142	20	270	173	155	Oct-TyrR
FBgn0004516	7	4	6	8	10	10	Gad1
FBgn0004552	2	6	13	5	8	5	Akh
FBgn0004554	14	58	8	16	14	2	Edg91
FBgn0004556	538	659	978	452	641	609	Dbp73D
FBgn0004567	0	8	6	0	2	2	slp2
FBgn0004569	202	303	304	210	388	189	aos
FBgn0004573	22	30	16	24	75	0	5-HT7
FBgn0004574	6486	6269	4580	5542	5896	4976	Rop
FBgn0004575	111	138	79	101	114	81	Syn
FBgn0004577	29	30	35	18	12	31	Pxd
FBgn0004580	1133	1518	1296	1590	1015	1676	Cbp53E
FBgn0004581	21	14	7	15	25	6	bgcn
FBgn0004583	1297	1377	865	1005	1579	884	ex
FBgn0004584	873	917	1642	953	973	864	Rrp1
FBgn0004587	6051	7368	8788	6293	6908	7169	B52
FBgn0004588	0	0	0	0	0	2	Eig71Ea
FBgn0004589	2	0	0	2	0	0	Eig71Eb
FBgn0004590	0	0	0	0	0	4	Eig71Ec
FBgn0004591	0	0	0	0	0	0	Eig71Ed
FBgn0004592	0	0	0	0	2	0	Eig71Ee
FBgn0004593	0	0	0	0	0	0	Eig71Ef
FBgn0004594	0	0	0	0	0	0	Eig71Eg
FBgn0004595	417	493	294	342	396	411	pros
FBgn0004597	577	694	807	541	592	619	CycC
FBgn0004598	2508	3760	4599	2649	2960	2286	Fur2
FBgn0004606	284	303	483	251	252	164	zfh1
FBgn0004607	467	486	308	542	698	432	zfh2
FBgn0004611	1112	1503	1406	1539	1511	1130	Plc21C
FBgn0004618	0	0	1	0	6	0	gl
FBgn0004619	4	5	1	6	2	0	GluRIA
FBgn0004620	81	145	144	239	186	83	GluRIIA
FBgn0004622	40	74	80	82	92	56	TkR99D
FBgn0004623	1	6	0	1	2	0	Gbeta76C
FBgn0004629	5	6	8	3	7	5	Cys
FBgn0004635	536	796	378	545	481	440	rho
FBgn0004636	6867	8285	6785	6871	7256	6645	Rap1
FBgn0004638	2678	3203	2964	2972	3097	2611	drk
FBgn0004643	1049	951	1643	759	1049	643	Zw10
FBgn0004644	795	1211	616	1662	957	1062	hh
FBgn0004646	683	828	1067	1053	1178	636	ogre
FBgn0004647	1267	1087	1485	762	1355	1029	N
FBgn0004648	6456	6601	5357	8453	6761	6486	svr
FBgn0004649	4160	5523	11311	1022	3270	2464	yl
FBgn0004650	909	928	1780	181	739	473	fs(1)N
FBgn0004652	153	235	230	173	230	160	fru
FBgn0004654	5668	4931	4299	9780	6139	4482	Pgd
FBgn0004655	2031	2543	3298	1352	2502	2304	wapl
FBgn0004656	5081	7140	6532	3838	6022	3736	fs(1)h
FBgn0004657	18114	20217	12021	14867	16920	12922	mys
FBgn0004666	46	172	154	58	34	179	sim
FBgn0004687	16457	17329	14016	14666	17635	14163	Mlc-c
FBgn0004698	1637	2434	3455	1691	1924	2164	Xpc
FBgn0004777	4	8	0	0	6	0	Ccp84Ag
FBgn0004778	0	0	0	0	0	0	Ccp84Af
FBgn0004779	0	0	0	2	0	0	Ccp84Ae
FBgn0004780	0	0	0	0	0	0	Ccp84Ad
FBgn0004781	0	0	0	0	0	0	Ccp84Ac
FBgn0004782	0	2	0	0	0	0	Ccp84Ab
FBgn0004783	0	0	0	0	0	0	Ccp84Aa
FBgn0004784	3	2	0	4	2	2	inaC
FBgn0004795	1536	2656	3749	1595	2280	2678	retn
FBgn0004797	494	445	601	1022	1018	420	mdy
FBgn0004811	613	788	1201	577	799	828	fs(2)ltoPP43
FBgn0004828	15001	17748	17683	13041	17408	13241	His3.3B
FBgn0004828	15001	17748	17683	13041	17408	13241	His3.3A
FBgn0004832	189	201	286	182	152	138	Xpac
FBgn0004837	280	495	619	236	406	478	Su(H)
FBgn0004838	23166	27915	28860	23036	24922	20458	Hrb27C
FBgn0004839	286	346	336	457	451	404	otk
FBgn0004841	6	2	2	18	2	23	TkR86C
FBgn0004842	37	79	83	95	68	56	RYa-R
FBgn0004852	1254	1484	1051	1546	1813	1056	Ac76E
FBgn0004854	6	6	10	6	14	2	B-H2
FBgn0004855	648	735	914	503	685	666	RpII15
FBgn0004856	1569	1665	2556	1371	1705	1620	Bx42
FBgn0004858	908	1052	872	1282	1146	1012	elB
FBgn0004859	302	418	411	470	293	320	ci
FBgn0004860	351	383	548	257	462	294	ph-d
FBgn0004861	636	711	457	586	726	491	ph-p
FBgn0004862	16	74	54	78	56	46	bap
FBgn0004863	0	2	0	0	0	2	C15
FBgn0004864	1523	1788	2075	1227	1583	1043	hop
FBgn0004865	226	218	90	208	195	162	Eip78C
FBgn0004867	30187	30995	38424	32605	34981	32514	RpS2
FBgn0004868	13169	13541	12397	11105	13698	9107	Gdi
FBgn0004870	57	152	103	113	91	83	bab1
FBgn0004872	662	1168	2268	308	697	642	piwi
FBgn0004875	2167	2744	3345	1716	2293	1640	enc
FBgn0004876	4316	4932	4482	3556	5140	3813	cdi
FBgn0004878	4	22	14	2	6	10	cas
FBgn0004880	3	2	2	6	0	6	scrt
FBgn0004882	1873	3301	5045	459	1506	1155	orb
FBgn0004885	1519	374	372	2064	1805	206	tok
FBgn0004888	6093	6176	7102	5256	7075	5302	Scsalpha1
FBgn0004889	4276	5636	7573	4486	5370	4373	tws
FBgn0004892	264	330	252	218	428	333	sob
FBgn0004893	1416	1367	1251	1894	1740	1836	bowl
FBgn0004895	82	59	34	143	49	116	FoxL1
FBgn0004896	0	0	0	0	0	0	fd59A
FBgn0004897	2	4	6	4	2	0	fd96Ca
FBgn0004898	0	2	2	6	12	9	fd96Cb
FBgn0004901	889	875	1405	675	754	549	Prat
FBgn0004903	1266	1328	1457	1192	1355	890	Rb97D
FBgn0004907	36889	40394	32230	34572	37172	33357	14-3-3zeta
FBgn0004908	437	429	485	513	356	481	Arl2
FBgn0004910	3119	3871	2742	3591	3165	2757	Eip63F-1
FBgn0004911	27	50	71	47	50	71	asRNA:Eig63F-2
FBgn0004913	1137	1499	3082	972	1220	948	Gnf1
FBgn0004914	2573	2997	2171	3229	3280	2620	Hnf4
FBgn0004915	809	1059	1217	858	998	870	TfIIB
FBgn0004919	304	292	212	454	285	399	gol
FBgn0004921	7458	8928	7212	6905	8465	6739	Ggamma1
FBgn0004924	5208	5602	7140	4243	6138	5992	Top1
FBgn0004926	6213	5767	7940	6023	6296	5753	eIF2beta
FBgn0004956	4	18	68	18	14	11	upd1
FBgn0004957	208	233	319	136	184	141	por
FBgn0004959	2	9	24	0	2	6	phm
FBgn0005198	2775	2656	2167	1797	2289	1768	gig
FBgn0005278	4961	6003	9052	5071	6651	6046	Sam-S
FBgn0005322	3331	3380	3451	3488	2651	3540	nmd
FBgn0005355	754	855	1069	557	826	576	Su(fu)
FBgn0005386	1429	1690	2091	1084	1648	1088	ash1
FBgn0005390	662	928	2000	64	585	590	fs(1)M3
FBgn0005391	94068	34203	40888	58345	143241	30685	Yp2
FBgn0005411	1932	2197	3273	1990	2506	2456	U2af50
FBgn0005427	1212	1315	1921	1304	1524	1182	ewg
FBgn0005533	22326	24059	28196	22983	29445	26635	RpS17
FBgn0005536	3492	4316	4253	3590	3728	3446	Mbs
FBgn0005558	19	24	10	14	21	12	ey
FBgn0005561	31	6	11	99	53	38	sv
FBgn0005564	199	303	273	252	207	236	Shal
FBgn0005585	31738	25351	26045	30041	29568	26230	Calr
FBgn0005586	267	253	208	224	194	219	Rab3
FBgn0005590	0	0	103	2	6	2	scw
FBgn0005593	30616	30344	39926	28670	37396	31712	RpL7
FBgn0005596	911	984	2132	660	830	502	yem
FBgn0005612	1739	1669	1098	1759	1623	1438	Sox14
FBgn0005613	18	30	14	24	20	14	Sox15
FBgn0005614	38	28	42	48	38	21	trpl
FBgn0005616	253	281	214	245	254	125	msl-2
FBgn0005617	1502	1703	2834	1123	1858	1419	msl-1
FBgn0005619	3	10	6	10	5	72	Hdc
FBgn0005624	749	859	898	381	786	763	Psc
FBgn0005626	1785	5962	767	7952	1698	877	ple
FBgn0005631	1031	1107	555	1228	755	862	robo1
FBgn0005632	7230	7832	8340	6924	8461	5749	faf
FBgn0005633	0	0	0	0	0	0	fln
FBgn0005636	60	88	54	74	92	74	nvy
FBgn0005638	113	143	74	94	116	120	slbo
FBgn0005640	1807	2277	1957	1864	2162	1817	Eip63E
FBgn0005642	1058	1328	1722	808	1256	1251	wdn
FBgn0005648	1916	2290	2611	2326	1982	2133	Pabp2
FBgn0005649	4259	5493	6580	3992	4896	4826	Rox8
FBgn0005654	0	0	0	0	0	0	Orc3
FBgn0005655	1207	1673	3365	1038	1140	1116	PCNA
FBgn0005658	3	0	0	1	0	1	Ets65A
FBgn0005659	412	748	322	707	482	325	Ets98B
FBgn0005660	1103	1148	454	804	631	901	Ets21C
FBgn0005664	3911	4674	2818	8967	2902	3083	Crys
FBgn0005666	3184	5514	4506	5761	4851	4207	bt
FBgn0005670	6405	4025	6690	3021	8951	3043	Cyp4d1
FBgn0005671	43019	39820	41555	33900	40362	34898	Vha55
FBgn0005672	1737	1764	1813	2100	1884	1865	spi
FBgn0005674	3633	3609	4655	3141	3762	2821	GluProRS
FBgn0005677	126	128	116	100	130	123	dac
FBgn0005683	299	305	760	154	244	137	pie
FBgn0005694	1879	2309	2838	1425	2183	1880	Aef1
FBgn0005695	1275	1397	2624	936	1329	784	gcl
FBgn0005696	362	400	1068	280	324	224	DNApol-alpha73
FBgn0005771	1215	1403	1238	1762	1689	1163	noc
FBgn0005775	20	26	2	61	18	15	Con
FBgn0005777	3468	3272	3954	2646	3164	2636	PpD3
FBgn0005778	0	0	0	0	0	0	PpD5
FBgn0005779	0	0	0	0	0	2	PpD6
FBgn0008635	5518	4797	4621	5305	5833	3989	betaCOP
FBgn0008636	21	30	50	34	14	56	hbn
FBgn0008646	45	75	75	98	64	59	E5
FBgn0008651	48	34	42	76	90	52	lbl
FBgn0010014	50	44	36	45	38	53	CanB
FBgn0010015	57	96	74	138	97	125	CanA1
FBgn0010019	48905	22411	71656	19993	141057	56963	Cyp4g1
FBgn0010038	271	334	195	1803	186	786	GstD2
FBgn0010039	527	1228	543	743	462	583	GstD3
FBgn0010040	36	35	20	121	36	36	GstD4
FBgn0010041	627	356	392	1469	469	306	GstD5
FBgn0010042	9	22	3	42	12	48	GstD6
FBgn0010043	38	34	36	114	34	93	GstD7
FBgn0010044	949	718	358	949	531	524	GstD8
FBgn0010051	2321	2384	2442	2447	3006	1651	Itpr
FBgn0010052	42	12	87	6	9	46	Jhe
FBgn0010053	0	0	0	0	0	0	Jheh1
FBgn0010078	37000	38692	49564	44219	43357	44911	RpL23
FBgn0010097	311	412	995	144	198	145	gammaTub37C
FBgn0010100	20967	19329	21131	14577	20967	15124	mAcon1
FBgn0010105	70	85	56	98	100	92	comm
FBgn0010109	2	2	16	14	4	8	dpn
FBgn0010113	2193	3069	2856	2460	2697	2308	hdc
FBgn0010114	11	3	8	21	8	31	hig
FBgn0010173	2941	2987	4143	2689	2544	2569	RpA-70
FBgn0010194	252	356	462	169	346	336	Wnt5
FBgn0010197	0	0	2	4	2	8	Gyc32E
FBgn0010198	16442	18594	25807	15783	21867	19498	RpS15Aa
FBgn0010213	4810	4649	5198	4107	4669	4374	Sod2
FBgn0010215	3943	4667	4827	3559	4476	3875	alpha-Cat
FBgn0010217	53197	51240	59976	45071	55751	52646	ATPsynbeta
FBgn0010220	753	704	1117	564	841	639	Dbp45A
FBgn0010222	1125	1380	1760	1095	946	4150	Nmdmc
FBgn0010223	1354	1064	1191	1724	1860	1272	Galphaf
FBgn0010225	7253	3955	4203	11459	9629	4616	Gel
FBgn0010226	2163	2426	2248	2563	2932	1941	GstS1
FBgn0010228	5157	5278	5304	6857	5275	8337	HmgZ
FBgn0010235	3164	3345	3089	3347	3467	2823	Klc
FBgn0010238	1314	2007	1835	2222	1742	1709	Lac
FBgn0010240	13	14	17	8	12	12	Lcch3
FBgn0010241	144	114	418	40	412	44	Mdr50
FBgn0010246	58825	49272	40120	41659	52640	44634	Myo61F
FBgn0010247	3052	3090	3730	2243	2951	2637	Parp
FBgn0010258	12	10	10	12	8	27	Rbp4
FBgn0010263	603	938	804	655	894	524	Rbp9
FBgn0010265	24454	25232	32711	26098	28903	28932	RpS13
FBgn0010269	1665	1594	2111	1336	1489	1354	Dsor1
FBgn0010278	2075	2282	3987	1324	1887	1380	Ssrp
FBgn0010280	2661	2760	3583	2517	2938	2240	Taf4
FBgn0010282	1757	2177	3014	1508	1752	2224	TfIIFalpha
FBgn0010287	124	196	240	131	198	162	Trf
FBgn0010288	3451	3476	4580	4069	3426	3797	Uch
FBgn0010292	876	968	1427	692	908	1001	bys
FBgn0010294	0	0	0	1	0	0	ng2
FBgn0010295	0	0	0	0	0	0	ng3
FBgn0010296	0	0	0	0	0	0	ng4
FBgn0010300	1732	2586	3899	1290	2299	2156	brat
FBgn0010303	2538	2520	2576	1984	2567	1821	hep
FBgn0010309	396	392	488	296	431	340	pigeon
FBgn0010313	1232	1522	2206	1210	1750	1088	corto
FBgn0010314	250	322	1031	185	234	262	Cks30A
FBgn0010315	978	1368	1991	896	1227	1238	CycD
FBgn0010316	840	802	1141	414	768	504	dap
FBgn0010317	112	236	443	58	116	135	CycJ
FBgn0010323	0	4	2	0	0	0	Gsc
FBgn0010328	2719	3156	4731	1995	2849	1902	woc
FBgn0010329	4	4	2	0	8	2	Tbh
FBgn0010333	3867	4338	4534	3335	4444	3801	Rac1
FBgn0010339	1730	1522	2254	1404	1533	1212	128up
FBgn0010340	636	528	665	436	493	541	140up
FBgn0010341	14771	16303	11415	13133	13466	11962	Cdc42
FBgn0010342	804	1291	2416	591	1092	1675	Map60
FBgn0010348	19203	20475	17552	18335	18998	18949	Arf79F
FBgn0010350	2051	2097	2276	1948	2250	2077	Cds
FBgn0010352	10849	12808	13725	10582	11429	10814	Nc73EF
FBgn0010355	2383	2672	2866	1809	2938	1983	Taf1
FBgn0010356	588	690	945	450	721	604	Taf5
FBgn0010357	154902	113023	153228	79067	207346	97690	betaTry
FBgn0010358	20	6	6	4	13	13	gammaTry
FBgn0010358	20	6	6	4	13	13	deltaTry
FBgn0010358	20	6	6	4	13	13	CG30031
FBgn0010359	16	14	39	8	39	26	gammaTry
FBgn0010359	16	14	39	8	39	26	deltaTry
FBgn0010359	16	14	39	8	39	26	CG30031
FBgn0010379	4346	4757	4386	5121	4470	3734	Akt1
FBgn0010380	4015	3884	3740	3531	4055	3026	AP-1-2beta
FBgn0010382	1320	1556	2963	702	1181	768	CycE
FBgn0010383	76	195	224	217	209	152	Cyp18a1
FBgn0010385	4596	3695	2534	8136	4391	1295	Def
FBgn0010387	20108	19308	13185	26539	23244	23740	Acbp2
FBgn0010388	24483	4364	170	5573	12416	1266	Dro
FBgn0010389	254	412	467	291	388	310	htl
FBgn0010391	2924	2664	2924	3030	3297	2350	SrpRalpha
FBgn0010395	2821	2589	994	2818	2188	1984	Itgbn
FBgn0010397	3513	3759	3192	4096	3894	3704	LamC
FBgn0010398	181	154	303	157	156	126	Lrr47
FBgn0010399	4	3	9	16	4	10	Nmdar1
FBgn0010401	3	5	7	9	21	24	Os-C
FBgn0010403	8	0	12	14	4	13	Obp83b
FBgn0010406	1831	2145	2065	2150	1878	1877	RNaseX25
FBgn0010407	25	37	14	23	29	38	Ror
FBgn0010408	6979	8089	9888	6493	10413	8424	RpS9
FBgn0010409	31564	31311	40208	31050	34379	32534	RpL18A
FBgn0010411	31865	35379	44629	37879	37264	38492	RpS18
FBgn0010412	25777	26188	35067	25313	30123	27619	RpS19a
FBgn0010414	96	114	175	102	159	66	SerT
FBgn0010415	6697	7075	6150	7988	7379	5595	Sdc
FBgn0010416	1369	1548	1759	1253	1518	1338	TH1
FBgn0010417	796	866	1157	560	914	738	Taf6
FBgn0010421	640	750	1183	499	793	777	TfIIFbeta
FBgn0010422	1121	1030	1914	852	1164	1051	TfIIS
FBgn0010423	567	1141	761	604	977	842	TpnC47D
FBgn0010424	1393	2553	1740	3233	2213	2479	TpnC73F
FBgn0010425	38688	30868	27394	12000	50018	17470	epsilonTry
FBgn0010431	1255	1517	4301	679	848	696	mtrm
FBgn0010433	0	0	0	0	0	0	ato
FBgn0010434	13485	14337	7972	11215	12774	8927	cora
FBgn0010435	1442	2354	2335	4507	3722	2654	emp
FBgn0010438	39	23	41	28	27	26	mtSSB
FBgn0010441	911	1023	1058	831	828	736	pll
FBgn0010452	242	260	208	372	266	354	trn
FBgn0010453	55	86	90	46	76	52	Wnt4
FBgn0010470	3802	3321	3036	7249	4954	4336	Fkbp14
FBgn0010473	50	180	82	46	38	74	tutl
FBgn0010482	1591	2200	1558	3208	2568	1447	l(2)01289
FBgn0010488	12725	16051	17166	11681	14298	9436	NAT1
FBgn0010497	11051	12455	9077	7158	10551	11975	dmGlut
FBgn0010501	391	438	898	365	574	484	Dcp-1
FBgn0010504	6058	6459	4383	5268	5516	5907	kermit
FBgn0010516	7582	7298	6193	5679	7522	5840	wal
FBgn0010520	436	459	758	411	444	493	Bka
FBgn0010531	692	664	793	661	913	587	Ccs
FBgn0010548	3198	3216	3363	3545	4009	3916	Aldh-III
FBgn0010549	208	205	50	72	42	283	l(2)03659
FBgn0010551	7017	6524	8378	6624	6466	6709	Phb2
FBgn0010583	1531	1750	1866	1225	1279	1255	dock
FBgn0010590	3690	3456	4322	3474	3391	3287	Prosbeta1
FBgn0010591	6106	5022	4519	5265	5434	5244	Sply
FBgn0010602	2598	2862	3640	2468	3012	2954	lwr
FBgn0010607	360	449	752	352	476	459	l(2)05714
FBgn0010611	2938	2808	3060	3250	3210	2675	Hmgs
FBgn0010612	7300	7814	8364	6846	8449	8490	ATPsynG
FBgn0010620	2208	3516	3478	2955	3147	2226	CG10939
FBgn0010621	7569	6895	9095	8162	6486	7211	CCT5
FBgn0010622	1292	1300	1234	1086	1474	1157	DCTN3-p24
FBgn0010638	5652	5198	5366	5622	5593	5807	Sec61beta
FBgn0010651	4597	5386	3056	3960	4329	4877	MFS14
FBgn0010660	1588	1757	2157	1234	1615	1442	Nup214
FBgn0010741	2245	2583	3074	2333	2145	2743	Pfdn2
FBgn0010747	3206	3113	3587	2466	3673	2702	Srp54k
FBgn0010750	970	998	1514	807	1008	946	atms
FBgn0010762	1115	1351	1707	1089	1276	1039	simj
FBgn0010768	165	144	242	79	177	119	sqz
FBgn0010770	532	689	1085	489	588	682	ppan
FBgn0010772	2739	2808	2839	2851	3026	2610	Xe7
FBgn0010774	2945	3589	4338	3045	2853	3406	Ref1
FBgn0010786	1051	1122	2132	731	1196	937	l(3)02640
FBgn0010803	1521	1323	1951	1327	1248	1221	TrpRS
FBgn0010808	2960	2940	3189	2460	3053	2619	Chchd3
FBgn0010825	3628	4624	5033	3286	4481	3668	Gug
FBgn0010830	501	572	878	346	473	311	l(3)04053
FBgn0010877	1367	1940	2736	1454	1861	1730	l(3)05822
FBgn0010894	881	1286	1292	1121	1042	1116	sinu
FBgn0010905	4014	4843	4538	2858	5131	3803	Spn
FBgn0010909	8967	10347	7657	7846	9431	8013	msn
FBgn0010926	959	1198	2071	697	1133	1199	l(3)07882
FBgn0011016	5479	4542	4924	5575	5121	5828	SsRbeta
FBgn0011020	304	364	714	294	286	212	Sas-4
FBgn0011202	4108	4540	3972	4212	4679	3994	dia
FBgn0011204	4348	3361	5757	3772	4534	3410	cue
FBgn0011205	2125	1789	1527	1874	2255	1502	fbl
FBgn0011206	223	261	172	186	259	306	bol
FBgn0011207	1342	1351	1768	1103	1388	1122	pelo
FBgn0011211	48703	47849	51055	36579	48480	38329	blw
FBgn0011217	14321	15403	15412	13420	15379	13579	eff
FBgn0011224	1209	1982	3252	1159	1492	2176	heph
FBgn0011225	12793	12269	9031	10797	12374	9661	jar
FBgn0011227	3799	4027	3279	2792	4582	3317	ox
FBgn0011230	10596	10942	8942	9123	12321	6565	poe
FBgn0011232	1441	1361	1639	1270	1462	805	scat
FBgn0011236	442	610	854	432	519	407	ken
FBgn0011239	0	0	0	0	0	0	ms(2)35Ci
FBgn0011244	0	0	0	0	0	0	Hsp60B
FBgn0011259	178	290	285	176	292	208	Sema1a
FBgn0011260	1881	2318	3299	1605	2462	2013	Sema2a
FBgn0011270	1	0	0	0	0	0	Pglym87
FBgn0011272	34187	33358	47263	37530	38862	36096	RpL13
FBgn0011273	0	0	0	0	0	0	Acam
FBgn0011274	1842	1932	1692	2783	2416	1795	Dif
FBgn0011276	2	3	0	0	0	0	HLH3B
FBgn0011277	0	0	0	0	0	2	HLH4C
FBgn0011278	2	0	4	0	4	2	lbe
FBgn0011279	7	8	25	23	31	32	Obp69a
FBgn0011280	123	125	118	200	168	96	Obp19d
FBgn0011281	0	1	0	2	0	0	Obp83a
FBgn0011282	4	2	0	0	6	1	Obp84a
FBgn0011283	0	2	0	4	4	2	Obp28a
FBgn0011284	35758	36526	45648	30723	39786	37357	RpS4
FBgn0011286	454	947	638	719	908	474	RyR
FBgn0011288	16	18	7	18	24	20	Snap25
FBgn0011289	1854	1947	2637	2038	2102	2028	TfIIA-L
FBgn0011290	907	1070	1413	829	1027	1066	Taf12
FBgn0011291	400	404	586	262	449	426	Taf11
FBgn0011293	0	0	0	5	0	0	a10
FBgn0011294	0	0	0	0	0	0	a5
FBgn0011296	1587	2598	1633	1625	2237	1557	l(2)efl
FBgn0011297	517	459	499	356	462	370	Alg3
FBgn0011300	2678	2665	2625	2619	2734	2218	babo
FBgn0011305	781	822	1150	920	970	960	Rsf1
FBgn0011327	1237	1449	2299	1266	1189	1896	Uch-L5
FBgn0011335	615	864	1021	534	774	843	vers
FBgn0011336	7099	5848	5366	7708	6761	6768	Stt3B
FBgn0011361	6197	5582	6035	5008	5525	5764	ND-ACP
FBgn0011455	4475	4245	5020	3723	5408	4143	ND-SGDH
FBgn0011474	1419	1749	2714	1122	1403	1064	PR-Set7
FBgn0011476	0	0	0	0	0	1	l(3)neo43
FBgn0011481	2302	3171	4356	2268	2680	2710	Ssdp
FBgn0011509	1593	1501	1588	1496	1466	1676	SrpRbeta
FBgn0011554	9977	10277	7914	8010	9092	8601	etaTry
FBgn0011555	16275	14527	21633	8772	18055	7664	thetaTry
FBgn0011556	2712	2771	3281	2225	3248	7888	zetaTry
FBgn0011559	0	3	4	0	2	0	Acp36DE
FBgn0011566	422	353	530	255	394	251	Smyd3
FBgn0011569	2	0	0	0	0	1	can
FBgn0011570	5656	5706	5042	5234	5588	4580	cpb
FBgn0011573	1712	1978	2035	1293	1831	1461	Cdc37
FBgn0011576	0	0	0	0	0	0	Cyp4d2
FBgn0011581	81	145	164	424	121	169	Ms
FBgn0011582	4	2	2	0	7	4	Dop1R1
FBgn0011584	5206	4957	4624	6735	6452	5100	Trp1
FBgn0011586	1586	2003	2701	1266	1812	1936	e(r)
FBgn0011589	84	113	72	107	66	68	Elk
FBgn0011591	407	489	218	517	341	320	fng
FBgn0011592	3928	4279	2580	3797	3192	3726	fra
FBgn0011596	10	6	2	2	10	9	fzo
FBgn0011603	1777	2647	1802	2579	2656	2434	ine
FBgn0011604	1799	2444	3269	1513	2013	2222	Iswi
FBgn0011606	606	627	1275	417	571	396	Klp3A
FBgn0011638	3009	2990	4067	3105	2482	2468	La
FBgn0011640	2785	2940	3563	2357	2877	2203	lark
FBgn0011642	2444	2811	2736	2992	2759	3200	Zyx
FBgn0011648	2720	3143	3278	2195	2909	2617	Mad
FBgn0011653	4	4	18	2	4	2	mas
FBgn0011655	936	959	1058	761	891	689	Med
FBgn0011656	1678	1733	1595	1771	1788	1330	Mef2
FBgn0011659	248	303	521	163	217	198	Mlh1
FBgn0011660	419	421	832	351	285	435	Pms2
FBgn0011661	24061	25843	20889	24969	24123	23319	Moe
FBgn0011666	479	715	1382	301	491	428	msi
FBgn0011668	0	0	0	0	0	0	Mst57Da
FBgn0011669	0	0	0	0	0	0	Mst57Db
FBgn0011670	2	0	0	0	0	0	Mst57Dc
FBgn0011672	6038	5163	5023	5478	4934	5679	Mvl
FBgn0011674	1478	1677	1102	1200	1664	1418	insc
FBgn0011676	12	26	29	70	28	46	Nos
FBgn0011692	597	884	1607	493	562	837	pav
FBgn0011693	8	1	6	7	11	14	Pdh
FBgn0011694	0	0	0	0	0	0	EbpII
FBgn0011695	27722	53684	28334	68152	55198	40407	EbpIII
FBgn0011701	17	19	8	16	16	28	repo
FBgn0011703	2248	2474	4936	2096	1698	1729	RnrL
FBgn0011704	3068	3497	6751	3617	2788	5731	RnrS
FBgn0011705	2831	3203	2814	2660	2430	2543	rost
FBgn0011706	30	46	32	22	22	40	rpr
FBgn0011708	2091	2001	2377	1900	2540	1720	Syx5
FBgn0011710	1396	1941	2539	1290	1734	1881	1-Sep
FBgn0011715	865	974	1693	786	1066	1223	Snr1
FBgn0011722	1721	4143	1817	5509	3358	2117	Tig
FBgn0011723	1032	1874	1806	1225	985	1458	byn
FBgn0011725	1858	1825	3344	1475	1784	1224	twin
FBgn0011726	39207	41588	36207	35980	35310	42572	tsr
FBgn0011737	419	572	861	339	622	556	Wee1
FBgn0011739	1741	1909	2284	1643	1787	1128	wts
FBgn0011740	628	526	831	481	570	244	alpha-Man-IIa
FBgn0011741	689	744	948	730	845	674	Arp6
FBgn0011742	9905	10668	8209	9377	9478	8958	Arp2
FBgn0011743	0	0	0	0	4	0	Arp53D
FBgn0011745	4110	3754	3490	4269	4004	4169	Arp1
FBgn0011746	111	170	275	127	88	150	ana
FBgn0011747	6999	7987	7686	7074	8320	6421	Ank
FBgn0011754	4266	4873	3295	5157	4241	3899	PhKgamma
FBgn0011758	4	2	8	6	8	0	B-H1
FBgn0011760	8003	9052	9652	8596	8156	9881	ctp
FBgn0011761	5442	3863	16471	4913	2065	3244	dhd
FBgn0011762	182	247	474	202	182	229	DNApol-alpha50
FBgn0011763	2816	3256	4509	2647	3149	2710	Dp
FBgn0011766	3984	4256	5046	3427	4301	3189	E2f1
FBgn0011768	4864	4454	5370	3880	4826	3797	Fdh
FBgn0011769	231	265	334	292	286	344	Fdx1
FBgn0011770	3202	2753	2671	5466	4188	2913	Gip
FBgn0011771	2083	2060	2127	2093	2118	1931	Hem
FBgn0011774	808	787	1035	708	617	676	Irbp
FBgn0011785	2445	3231	3445	1853	3132	2478	BRWD3
FBgn0011787	1925	1953	3044	1482	1908	1677	mRpL12
FBgn0011802	515	640	1161	388	434	460	Gem3
FBgn0011817	879	1346	1832	608	1171	1381	nmo
FBgn0011818	907	982	1519	746	856	699	oaf
FBgn0011822	5734	3282	5597	3854	2193	4147	Pgcl
FBgn0011824	1253	1466	2307	941	1351	1244	CG4038
FBgn0011826	2054	2124	3012	1990	2050	1668	Pp2B-14D
FBgn0011828	255	275	380	364	250	316	Pxn
FBgn0011829	66	93	79	58	163	31	Ret
FBgn0011832	0	2	0	3	1	2	Ser12
FBgn0011834	3012	3015	1953	3684	2431	3446	Ser6
FBgn0011836	778	872	1303	612	913	822	Taf2
FBgn0011837	1294	1425	1698	1232	1538	1235	Tis11
FBgn0011840	0	0	0	0	0	0	tRNA:Ala-AGC-2-3
FBgn0011844	0	0	0	0	0	0	tRNA:Asp-GTC-1-10
FBgn0011845	2	0	2	2	0	0	tRNA:Asp-GTC-1-11
FBgn0011848	0	0	0	0	0	0	tRNA:Glu-TTC-1-6
FBgn0011849	0	2	0	0	0	0	tRNA:Glu-TTC-1-5
FBgn0011850	0	0	0	0	0	0	tRNA:Glu-TTC-1-4
FBgn0011851	0	0	0	0	0	0	tRNA:Glu-CTC-3-4
FBgn0011852	0	0	0	0	0	0	tRNA:Glu-CTC-3-5
FBgn0011853	0	0	0	0	0	0	tRNA:Glu-CTC-3-6
FBgn0011854	0	0	0	0	0	0	tRNA:Glu-CTC-3-8
FBgn0011855	0	0	0	0	0	0	tRNA:Glu-CTC-3-9
FBgn0011858	0	0	0	0	1	2	tRNA:Phe-GAA-1-8
FBgn0011859	1	1	1	4	6	2	tRNA:Gly-GCC-1-1
FBgn0011860	0	0	0	0	0	0	tRNA:Gly-GCC-1-2
FBgn0011861	0	0	0	0	0	0	tRNA:Gly-GCC-1-3
FBgn0011862	0	0	0	0	0	0	tRNA:Gly-GCC-1-4
FBgn0011863	0	0	0	0	0	0	tRNA:Gly-GCC-1-5
FBgn0011864	0	0	2	0	0	0	tRNA:Gly-GCC-1-6
FBgn0011865	0	0	0	0	0	0	tRNA:Gly-GCC-1-7
FBgn0011866	0	0	0	0	0	0	tRNA:Gly-GCC-2-1
FBgn0011867	0	0	0	0	0	0	tRNA:Gly-GCC-1-8
FBgn0011868	0	1	0	0	0	0	tRNA:Gly-GCC-1-9
FBgn0011869	0	0	0	0	0	0	tRNA:Gly-GCC-1-10
FBgn0011870	0	0	0	0	0	0	tRNA:Gly-GCC-1-11
FBgn0011871	0	0	0	0	0	0	tRNA:Gly-GCC-1-12
FBgn0011872	0	0	0	0	0	2	tRNA:Gly-GCC-1-13
FBgn0011877	0	2	0	0	0	0	tRNA:His-GTG-2-1Psi
FBgn0011878	0	0	0	0	0	0	tRNA:His-GTG-1-4
FBgn0011879	0	0	0	0	0	0	tRNA:Ala-TGC-2-1
FBgn0011880	1	0	1	0	0	0	tRNA:Ile-AAT-1-1
FBgn0011881	1	2	0	1	2	0	tRNA:Ile-AAT-1-3
FBgn0011882	0	0	0	0	2	0	tRNA:Ile-AAT-1-4
FBgn0011883	0	0	0	0	0	0	tRNA:Ile-AAT-1-5
FBgn0011884	1	0	0	0	0	0	tRNA:Ile-AAT-1-6
FBgn0011885	0	0	0	0	0	0	tRNA:Ile-AAT-1-7
FBgn0011887	1	0	1	0	0	0	tRNA:Lys-CTT-1-4
FBgn0011888	0	0	0	0	0	0	tRNA:Lys-CTT-1-3
FBgn0011889	0	0	0	0	0	0	tRNA:Lys-CTT-1-2
FBgn0011890	0	0	0	0	0	0	tRNA:Lys-CTT-1-5
FBgn0011891	0	0	0	0	0	0	tRNA:Lys-CTT-1-1
FBgn0011892	0	0	1	0	0	0	tRNA:Lys-CTT-1-6
FBgn0011893	0	0	0	0	0	0	tRNA:Lys-CTT-1-7
FBgn0011894	2	0	0	0	0	0	tRNA:Lys-CTT-1-8
FBgn0011895	0	0	0	2	0	1	tRNA:Lys-CTT-1-9
FBgn0011896	0	0	0	0	0	0	tRNA:Lys-CTT-1-10
FBgn0011897	0	0	0	0	0	0	tRNA:Lys-CTT-1-11
FBgn0011902	0	0	0	0	0	0	tRNA:Lys-TTT-1-1
FBgn0011904	0	1	0	0	0	0	tRNA:Lys-TTT-2-4
FBgn0011905	0	0	0	0	0	0	tRNA:Lys-TTT-2-5
FBgn0011906	0	0	0	0	0	0	tRNA:Leu-CAG-1-1
FBgn0011909	0	1	0	0	0	2	tRNA:Leu-CAA-2-1
FBgn0011910	0	1	0	2	0	0	tRNA:Leu-CAA-1-1
FBgn0011915	0	0	0	0	0	0	tRNA:Met-CAT-1-1
FBgn0011916	1	3	1	0	0	3	tRNA:Met-CAT-1-2
FBgn0011919	11	0	0	2	1	3	tRNA:Met-CAT-1-5
FBgn0011921	0	0	0	0	0	0	tRNA:iMet-CAT-2-1
FBgn0011927	0	0	0	0	0	0	tRNA:iMet-CAT-1-4
FBgn0011928	0	1	0	0	0	0	tRNA:iMet-CAT-1-5
FBgn0011931	0	0	0	0	0	0	tRNA:Asn-GTT-1-6
FBgn0011932	0	0	0	0	0	0	tRNA:Asn-GTT-1-5
FBgn0011933	0	0	0	0	0	0	tRNA:Asn-GTT-1-4
FBgn0011934	0	0	0	0	0	0	tRNA:Asn-GTT-1-8
FBgn0011935	0	0	0	0	0	0	tRNA:Asn-GTT-1-7
FBgn0011936	0	0	0	0	0	0	tRNA:Asn-GTT-1-3
FBgn0011937	0	0	0	0	0	0	tRNA:Asn-GTT-1-2
FBgn0011938	0	0	0	0	0	0	tRNA:Asn-GTT-1-1
FBgn0011944	0	0	0	0	0	0	tRNA:Pro-TGG-1-1
FBgn0011945	0	0	0	0	0	0	tRNA:Pro-TGG-1-2
FBgn0011948	0	0	0	0	0	0	tRNA:Arg-TCG-3-1
FBgn0011949	0	0	0	0	0	0	tRNA:Arg-TCG-3-2
FBgn0011950	0	0	0	0	2	0	tRNA:Arg-TCG-3-3
FBgn0011951	0	0	0	0	0	0	tRNA:Arg-TCG-3-4
FBgn0011952	0	0	0	0	0	0	tRNA:Arg-TCG-2-1
FBgn0011953	0	0	0	0	0	1	tRNA:Arg-TCG-1-1
FBgn0011954	0	4	0	1	3	0	tRNA:Arg-TCG-2-2
FBgn0011955	1	0	0	0	2	0	tRNA:Arg-ACG-1-5
FBgn0011956	0	0	0	0	0	0	tRNA:Arg-ACG-1-3
FBgn0011957	0	0	0	0	0	0	tRNA:Arg-ACG-1-2
FBgn0011958	0	0	0	0	0	0	tRNA:Arg-ACG-1-1
FBgn0011959	0	0	0	0	0	0	tRNA:Arg-ACG-1-10
FBgn0011960	0	0	0	0	0	0	tRNA:Arg-ACG-1-9
FBgn0011961	0	0	0	0	0	0	tRNA:Arg-ACG-1-8
FBgn0011962	0	0	0	0	0	1	tRNA:Arg-ACG-1-7
FBgn0011963	0	0	0	0	0	0	tRNA:Arg-ACG-1-6
FBgn0011965	0	0	0	0	1	0	tRNA:Arg-TCG-4-1
FBgn0011966	1	0	2	0	0	0	tRNA:Arg-TCG-2-3
FBgn0011970	0	0	0	0	0	1	tRNA:Ser-GCT-2-1
FBgn0011971	0	0	0	0	0	0	tRNA:Ser-GCT-2-2
FBgn0011974	1	2	0	0	0	0	tRNA:Ser-AGA-1-1
FBgn0011975	0	0	0	0	0	0	tRNA:Ser-CGA-1-1
FBgn0011976	0	0	0	0	0	0	tRNA:Ser-CGA-1-2
FBgn0011977	0	0	0	0	0	0	tRNA:Ser-CGA-1-3
FBgn0011980	0	0	0	0	0	1	tRNA:Ser-AGA-3-1
FBgn0011981	0	0	0	0	0	0	tRNA:Ser-AGA-3-2
FBgn0011982	0	3	0	0	3	2	tRNA:Ser-AGA-2-1
FBgn0011983	0	0	0	0	2	0	tRNA:Ser-AGA-2-2
FBgn0011984	0	0	0	0	0	0	tRNA:Ser-AGA-2-4
FBgn0011985	2	0	0	0	5	0	tRNA:Ser-AGA-2-3
FBgn0011986	0	0	0	0	0	0	tRNA:Ser-AGA-2-5
FBgn0011987	12	7	7	4	14	19	tRNA:SeC-TCA-1-1
FBgn0011993	0	1	0	0	0	0	tRNA:Thr-AGT-1-5
FBgn0011994	0	1	0	0	0	0	tRNA:Thr-AGT-1-6
FBgn0011998	0	0	0	0	0	0	tRNA:Val-CAC-2-2
FBgn0011999	0	0	0	0	0	0	tRNA:Val-CAC-2-1
FBgn0012000	0	0	0	0	0	0	tRNA:Val-CAC-2-3
FBgn0012001	0	0	0	0	0	0	tRNA:Val-CAC-2-4
FBgn0012002	0	0	0	0	0	0	tRNA:Val-CAC-1-1
FBgn0012003	0	0	0	0	0	1	tRNA:Val-CAC-2-5
FBgn0012004	0	0	0	0	0	0	tRNA:Val-CAC-2-6
FBgn0012009	0	0	0	0	0	0	tRNA:Val-AAC-2-4
FBgn0012010	0	0	0	0	0	0	tRNA:Val-AAC-2-3
FBgn0012011	0	0	0	0	1	0	tRNA:Val-AAC-1-1
FBgn0012016	0	0	0	0	0	0	tRNA:Tyr-GTA-1-3
FBgn0012017	0	0	0	1	0	0	tRNA:Tyr-GTA-1-2
FBgn0012018	0	0	0	0	0	0	tRNA:Tyr-GTA-1-9
FBgn0012024	0	0	0	0	0	0	tRNA:Tyr-GTA-1-8
FBgn0012025	0	0	0	0	0	0	tRNA:Tyr-GTA-1-7
FBgn0012026	0	0	0	0	0	0	tRNA:Tyr-GTA-1-6
FBgn0012027	2	0	0	0	6	2	tRNA:Tyr-GTA-1-5
FBgn0012028	0	0	0	0	0	0	tRNA:Tyr-GTA-1-4
FBgn0012034	10317	7844	7524	13308	13038	8901	AcCoAS
FBgn0012036	15552	12296	18142	16526	20988	10874	Aldh
FBgn0012037	27659	25235	23087	18323	27296	27943	Ance
FBgn0012042	6433	10182	319	6996	3465	1666	AttA
FBgn0012051	876	1242	1179	1257	1242	1043	CalpA
FBgn0012058	1173	1260	1761	974	1236	952	Cdc27
FBgn0012344	7	39	18	18	16	14	Dh44
FBgn0013263	529	623	632	590	672	663	Trl
FBgn0013269	3426	4145	7812	2977	3636	4330	Fkbp39
FBgn0013272	45557	46286	37104	47700	49692	38540	Gp150
FBgn0013275	14	16	10	9	14	67	Hsp70Ab
FBgn0013275	14	16	10	9	14	67	Hsp70Aa
FBgn0013276	326	316	168	220	176	1029	Hsp70Ab
FBgn0013276	326	316	168	220	176	1029	Hsp70Aa
FBgn0013277	75	53	171	22	46	229	Hsp70Ba
FBgn0013278	389	405	139	246	235	1506	Hsp70Ba
FBgn0013278	389	405	139	246	235	1506	Hsp70Bb
FBgn0013278	389	405	139	246	235	1506	Hsp70Bc
FBgn0013279	62	76	4	112	54	565	Hsp70Ba
FBgn0013279	62	76	4	112	54	565	Hsp70Bb
FBgn0013279	62	76	4	112	54	565	Hsp70Bc
FBgn0013300	0	1	0	0	0	0	ProtA
FBgn0013301	0	0	0	0	0	0	ProtB
FBgn0013303	648	863	1156	804	816	906	Nca
FBgn0013305	8744	9408	5092	11058	8667	7253	Nmda1
FBgn0013307	362	165	269	397	554	316	Odc1
FBgn0013308	10	4	0	52	9	25	Odc2
FBgn0013323	68	61	67	93	62	61	Ptth
FBgn0013325	18978	18370	25037	18954	23946	22444	RpL11
FBgn0013334	2347	2834	2404	2856	2854	1997	Sap47
FBgn0013342	324	456	248	413	328	412	nSyb
FBgn0013343	1625	1843	1260	1465	1624	1368	Syx1A
FBgn0013347	1566	1609	1914	1600	1628	1625	TfIIA-S
FBgn0013348	22	20	22	26	44	20	TpnC41C
FBgn0013432	492	647	768	573	484	682	bcn92
FBgn0013433	0	4	0	2	0	0	beat-Ia
FBgn0013435	240	270	368	264	271	241	Cdc2rk
FBgn0013467	22	34	18	31	8	14	igl
FBgn0013469	418	465	315	404	562	386	klu
FBgn0013531	314	283	391	250	282	212	MED20
FBgn0013548	726	650	1145	425	554	288	l(2)dtl
FBgn0013563	1096	1088	990	638	1183	790	Pex1
FBgn0013576	10053	10593	9193	10657	12120	7780	mtd
FBgn0013672	103115	135607	134481	118818	131337	143784	ATP6
FBgn0013673	57	90	85	117	164	113	ATP8
FBgn0013674	622536	724766	699743	610543	720171	791958	COX1
FBgn0013675	101967	126110	117397	140844	126401	168696	COX2
FBgn0013676	391844	439152	403559	461298	459590	481605	COX3
FBgn0013678	272014	320472	290971	351157	314631	341883	CYTB
FBgn0013679	64146	89058	74713	76044	82258	85476	ND1
FBgn0013680	2314	3239	2501	2556	2999	3382	ND2
FBgn0013681	21330	31097	24763	25660	25790	31841	ND3
FBgn0013683	115	203	223	160	157	196	ND4L
FBgn0013684	57004	66502	69224	65153	69166	74153	ND5
FBgn0013685	210	337	260	340	313	372	ND6
FBgn0013717	617	778	1091	480	644	566	not
FBgn0013718	1898	2903	3007	2517	2919	2309	nuf
FBgn0013720	600	673	910	871	672	634	pck
FBgn0013725	8	2	22	10	10	8	phyl
FBgn0013726	3159	4024	4292	2975	3848	3361	pnut
FBgn0013732	570	900	1696	264	610	852	sced
FBgn0013733	22877	30396	15799	22773	35015	14158	shot
FBgn0013746	1834	2068	2671	1532	2210	2073	alien
FBgn0013749	6108	6921	6185	7433	6382	6740	Arf102F
FBgn0013750	2969	3507	3756	2815	3445	3483	Arf51F
FBgn0013751	24	58	22	53	103	63	Awh
FBgn0013753	292	376	646	204	332	216	Bgb
FBgn0013755	0	0	120	0	0	0	Bro
FBgn0013756	3551	4181	6178	2839	4185	3489	Mtor
FBgn0013759	2332	2428	2777	1682	2714	1617	CASK
FBgn0013762	892	933	980	941	880	740	Cdk5
FBgn0013763	11744	6337	8086	16997	12541	7110	Idgf6
FBgn0013764	1170	1287	1563	1125	1154	1382	Chi
FBgn0013765	1391	1720	2083	1353	1671	1514	cnn
FBgn0013767	0	0	2	2	0	5	Crz
FBgn0013770	25832	23391	20485	26139	29322	16889	Cp1
FBgn0013771	2615	2354	2451	3385	3902	1857	Cyp6a9
FBgn0013772	54	160	106	198	78	212	Cyp6a8
FBgn0013773	683	566	1110	750	745	389	Cyp6a22
FBgn0013799	1139	1371	1558	984	1287	895	Deaf1
FBgn0013810	57	58	88	4	36	51	Dhc36C
FBgn0013811	260	192	176	216	317	146	Dhc62B
FBgn0013812	20	47	8	63	44	10	Dhc93AB
FBgn0013813	0	8	14	16	7	2	Dhc98D
FBgn0013949	2084	701	512	1384	1428	520	Elal
FBgn0013953	1227	1355	1321	1100	1476	761	Esp
FBgn0013954	9784	9995	12568	8575	9902	9909	Fkbp12
FBgn0013972	46	37	27	18	47	31	Gycalpha99B
FBgn0013973	31	49	9	19	29	111	Gycbeta100B
FBgn0013981	10893	12858	12796	9615	13593	10495	His4r
FBgn0013981	10893	12858	12796	9615	13593	10495	His4:CG31611
FBgn0013981	10893	12858	12796	9615	13593	10495	His4:CG33869
FBgn0013981	10893	12858	12796	9615	13593	10495	His4:CG33909
FBgn0013981	10893	12858	12796	9615	13593	10495	His4:CG33905
FBgn0013981	10893	12858	12796	9615	13593	10495	His4:CG33901
FBgn0013981	10893	12858	12796	9615	13593	10495	His4:CG33899
FBgn0013981	10893	12858	12796	9615	13593	10495	His4:CG33875
FBgn0013981	10893	12858	12796	9615	13593	10495	His4:CG33883
FBgn0013981	10893	12858	12796	9615	13593	10495	His4:CG33897
FBgn0013981	10893	12858	12796	9615	13593	10495	His4:CG33873
FBgn0013981	10893	12858	12796	9615	13593	10495	His4:CG33881
FBgn0013981	10893	12858	12796	9615	13593	10495	His4:CG33885
FBgn0013981	10893	12858	12796	9615	13593	10495	His4:CG33877
FBgn0013981	10893	12858	12796	9615	13593	10495	His4:CG33903
FBgn0013981	10893	12858	12796	9615	13593	10495	His4:CG33893
FBgn0013981	10893	12858	12796	9615	13593	10495	His4:CG33889
FBgn0013981	10893	12858	12796	9615	13593	10495	His4:CG33879
FBgn0013981	10893	12858	12796	9615	13593	10495	His4:CG33895
FBgn0013981	10893	12858	12796	9615	13593	10495	His4:CG33887
FBgn0013981	10893	12858	12796	9615	13593	10495	His4:CG33891
FBgn0013981	10893	12858	12796	9615	13593	10495	His4:CG33907
FBgn0013981	10893	12858	12796	9615	13593	10495	His4:CG33871
FBgn0013983	648	577	558	705	775	598	imd
FBgn0013987	6593	7218	6144	6532	6431	5799	MAPk-Ak2
FBgn0013995	2883	2896	2752	4467	2948	3811	Calx
FBgn0013997	1075	1321	1371	1340	1312	1012	Nrx-IV
FBgn0014000	638	198	367	953	850	308	Hf
FBgn0014006	1580	1779	2343	1663	2034	1334	Ask1
FBgn0014007	1457	1686	2069	1360	1654	1561	Ptp69D
FBgn0014009	4869	5272	4654	4293	5195	3711	Rab2
FBgn0014010	10805	11317	9751	9665	11257	8805	Rab5
FBgn0014011	5830	6601	4522	5385	5101	5285	Rac2
FBgn0014018	11910	11117	5928	9678	8169	8240	Rel
FBgn0014019	30	41	8	50	92	40	Rh5
FBgn0014020	32343	35608	22678	28186	29847	25681	Rho1
FBgn0014022	417	495	719	306	403	527	Rlb1
FBgn0014023	1179	1123	1273	1235	1031	1401	mRpL47
FBgn0014024	1195	1105	1478	953	1285	1047	Rnp4F
FBgn0014026	44112	44933	60317	42358	52583	46324	RpL7A
FBgn0014028	6074	4942	5739	4832	5648	5123	SdhB
FBgn0014029	2050	2162	2161	2200	2286	2287	2-Sep
FBgn0014031	1341	699	652	1714	1688	580	Spat
FBgn0014032	794	1067	1257	1176	1168	898	Sptr
FBgn0014033	70	38	68	95	167	52	Sr-CI
FBgn0014037	5448	6700	5783	5180	6019	5012	Su(Tpl)
FBgn0014073	550	838	560	898	618	470	Tie
FBgn0014075	3223	2853	3374	2722	2959	2334	Uggt
FBgn0014076	0	1028	1415	0	0	761	Vm32E
FBgn0014092	620	593	821	659	505	622	CG4278
FBgn0014127	544	706	1229	412	662	548	barr
FBgn0014133	9738	9959	11158	7940	9622	7522	bif
FBgn0014135	881	932	654	982	644	702	bnl
FBgn0014141	5192	8758	4639	6516	6385	3774	cher
FBgn0014143	22	37	34	20	12	24	croc
FBgn0014163	1783	3128	4806	1949	2421	3045	fax
FBgn0014179	0	0	1	0	0	0	gcm
FBgn0014184	42513	46813	33059	49040	45181	32217	Oda
FBgn0014189	4195	4916	6412	3807	4528	5082	Hel25E
FBgn0014269	764	1000	1332	622	989	941	prod
FBgn0014340	418	540	630	251	421	451	mof
FBgn0014342	301	230	258	235	320	275	mia
FBgn0014343	106	154	174	134	166	100	mirr
FBgn0014366	912	1054	1455	812	1022	871	noi
FBgn0014368	2	0	10	0	6	18	nol
FBgn0014380	6638	6542	5477	5585	6625	6236	RhoL
FBgn0014388	2539	3272	1622	2248	2498	2381	sty
FBgn0014391	8589	9078	9725	6510	8326	8254	sun
FBgn0014395	87	63	121	94	115	124	tilB
FBgn0014396	18156	17223	13091	9493	18932	7458	tim
FBgn0014411	2329	2648	2822	1952	2744	2335	Vps26
FBgn0014417	994	642	1666	427	748	322	CG13397
FBgn0014427	2927	2126	2786	2677	3184	2316	CG11899
FBgn0014454	0	0	0	0	0	0	Acp1
FBgn0014455	3953	3430	5858	3183	3975	3297	Ahcy
FBgn0014464	14	6	6	2	6	30	Cp7Fa
FBgn0014465	66	26	6	2	4	232	Cp7Fb
FBgn0014466	10	4	4	4	0	188	Cp7Fc
FBgn0014469	2040	2155	2745	3483	4194	2056	Cyp4e2
FBgn0014848	0	0	0	0	0	0	Eig71Eh
FBgn0014849	0	0	0	0	0	2	Eig71Ei
FBgn0014850	0	0	0	0	0	1	Eig71Ej
FBgn0014851	0	1	0	0	4	2	Eig71Ek
FBgn0014857	7966	7342	7743	7463	7269	7980	His3.3B
FBgn0014857	7966	7342	7743	7463	7269	7980	His3.3A
FBgn0014859	56	57	38	41	45	44	Hr38
FBgn0014861	902	1100	2328	636	890	588	Mcm2
FBgn0014863	3198	4920	3509	4567	4490	3333	Mlp84B
FBgn0014865	5246	652	78	1921	4944	691	Mtk
FBgn0014868	4533	3853	3889	4320	4195	4191	Ost48
FBgn0014869	4530	4631	5665	6013	4720	4929	Pglym78
FBgn0014870	2033	2426	2702	1674	2360	1718	Psi
FBgn0014877	1650	1760	2424	1421	1631	1554	Roe1
FBgn0014879	1991	2705	4253	1782	2239	2976	Set
FBgn0014903	0	3	1	3	0	2	CG14630
FBgn0014906	6486	6399	5639	6171	6776	5752	Hydr2
FBgn0014930	1239	1075	1398	1170	1424	1042	CG2846
FBgn0014931	198	300	505	123	226	212	CG2678
FBgn0014949	0	12	3	4	2	3	btn
FBgn0015000	2236	2246	1971	1620	2086	1613	betaggt-I
FBgn0015001	3889	2980	4734	2090	5162	2487	iotaTry
FBgn0015008	0	0	0	0	0	2	Actn3
FBgn0015010	7666	13712	3918	9824	17719	8575	Ag5r
FBgn0015011	1363	1698	2401	1898	2650	2526	AhcyL2
FBgn0015019	6066	5754	7322	6227	5552	5987	CCT3
FBgn0015024	8441	10134	9527	7483	8618	8379	CkIalpha
FBgn0015025	186	162	283	148	212	148	CkIIalpha-i1
FBgn0015031	8786	10178	8936	6788	9089	8597	cype
FBgn0015032	2	20	12	44	18	18	Cyp4c3
FBgn0015033	360	283	392	629	918	326	Cyp4d8
FBgn0015034	178	139	252	326	282	267	Cyp4e1
FBgn0015035	891	531	717	1280	1577	497	Cyp4e3
FBgn0015036	96	73	81	21	111	52	Cyp4ae1
FBgn0015037	6225	7036	6032	8066	6115	7005	Cyp4p1
FBgn0015038	413	258	339	489	270	332	Cyp9b1
FBgn0015039	20701	15665	20818	26944	19641	8989	Cyp9b2
FBgn0015040	0	0	0	0	0	0	Cyp9c1
FBgn0015075	825	792	954	829	910	679	Ddx1
FBgn0015218	6828	7284	10148	6247	7214	5867	eIF4E1
FBgn0015221	141439	141852	65186	139312	136530	112945	Fer2LCH
FBgn0015222	113756	121949	65027	147941	118156	143359	Fer1HCH
FBgn0015229	1713	2129	2335	1090	1444	1214	glec
FBgn0015230	0	0	0	0	0	0	Glut3
FBgn0015239	1304	1281	1416	1238	1372	1106	Hr78
FBgn0015240	2334	2571	2066	2858	2576	1694	Hr96
FBgn0015245	11387	10542	14069	8862	10891	8239	Hsp60A
FBgn0015247	2499	2366	2285	2057	2413	1829	Diap2
FBgn0015268	27	29	37	41	42	21	Nap1
FBgn0015269	991	1270	1199	985	1204	1012	Nf1
FBgn0015270	274	363	826	270	266	182	Orc2
FBgn0015271	248	248	542	227	270	197	Orc5
FBgn0015277	1028	943	875	758	1059	556	Pi3K59F
FBgn0015278	3788	3499	3377	2754	4055	2494	Pi3K68D
FBgn0015279	2120	2413	2540	1912	2303	1547	Pi3K92E
FBgn0015282	4698	4119	5262	4609	4477	4264	Rpt2
FBgn0015283	4269	3870	5013	3984	3822	3532	Rpn10
FBgn0015286	7840	8575	6301	7909	7647	7029	Rala
FBgn0015288	11993	11399	13815	9065	13012	9256	RpL22
FBgn0015295	1062	888	1028	686	1070	598	Shark
FBgn0015296	1446	1548	1362	1155	1282	1207	Shc
FBgn0015298	1209	1212	1344	1037	1320	1231	Srp19
FBgn0015299	823	990	1220	818	886	957	Ssb-c31a
FBgn0015300	0	2	0	0	0	0	Ssl
FBgn0015316	542	286	411	164	509	382	Try29F
FBgn0015320	2586	3045	3081	2032	2257	2468	Ubc2
FBgn0015321	2711	3002	4098	1829	2867	2052	Ubc4
FBgn0015331	484	474	594	532	592	426	abs
FBgn0015336	2048	1702	2119	2617	2630	1918	CG15865
FBgn0015338	1160	1239	1373	1277	1123	1053	CG5861
FBgn0015351	619	685	464	368	452	430	CG14906
FBgn0015359	538	586	904	389	469	412	CG2034
FBgn0015360	1218	1319	1567	888	1203	1034	oxt
FBgn0015371	1053	1044	1906	719	875	562	chn
FBgn0015372	1219	1434	1051	1114	1347	778	RabX1
FBgn0015376	290	354	575	193	235	156	cutlet
FBgn0015379	565	501	810	550	568	615	dod
FBgn0015380	224	203	284	246	290	306	drl
FBgn0015381	2	1	0	0	0	0	dsf
FBgn0015391	982	1581	2898	689	1324	1817	glu
FBgn0015396	781	952	1841	458	693	471	jumu
FBgn0015399	114	254	180	40	130	108	kek1
FBgn0015400	14	8	19	18	6	24	kek2
FBgn0015402	903	936	967	679	1039	688	ksr
FBgn0015477	3984	4173	3787	3068	4552	3184	Rme-8
FBgn0015509	4284	5658	7038	4058	5012	4962	Cul1
FBgn0015513	3450	3394	3035	3171	4058	2772	mbc
FBgn0015519	19	20	14	5	19	10	nAChRalpha3
FBgn0015520	654	839	1345	537	764	540	nonA-l
FBgn0015521	15158	15682	19818	18397	17076	21047	RpS21
FBgn0015522	902	1062	1661	852	821	702	olf186-M
FBgn0015524	145	396	270	422	350	283	otp
FBgn0015527	1415	1488	2275	971	1447	1210	peng
FBgn0015543	78	72	91	98	95	44	snoRNA:Me28S-A1322
FBgn0015544	692	514	1056	372	596	425	spag
FBgn0015546	474	510	960	582	511	502	spel1
FBgn0015550	46	56	24	76	44	28	tap
FBgn0015553	536	675	1480	361	466	288	tos
FBgn0015558	144	54	49	317	182	63	tty
FBgn0015561	0	2	2	2	4	2	unpg
FBgn0015568	2322	1512	1649	1423	2300	1496	alpha-Est1
FBgn0015569	634	645	582	470	978	492	alpha-Est10
FBgn0015570	276	106	173	210	452	102	alpha-Est2
FBgn0015571	11	10	4	3	8	1	alpha-Est3
FBgn0015572	302	287	215	240	473	228	alpha-Est4
FBgn0015574	20	16	14	32	16	12	alpha-Est6
FBgn0015575	1025	760	1128	1271	2582	885	alpha-Est7
FBgn0015576	2221	1864	2434	2556	2696	1966	alpha-Est8
FBgn0015577	4053	4370	3103	4708	3528	3597	alpha-Est9
FBgn0015582	448	465	550	576	434	597	dare
FBgn0015583	4	0	0	0	0	0	Acp29AB
FBgn0015584	3	2	6	8	8	4	Acp53Ea
FBgn0015585	11	0	4	10	11	0	Acp63F
FBgn0015586	0	0	0	2	0	0	Acp76A
FBgn0015589	3688	3908	2425	2586	4111	1897	Apc
FBgn0015591	3891	4593	2562	2417	3139	3833	AstA
FBgn0015600	1386	2045	2769	1442	1830	1243	toc
FBgn0015602	842	1002	1312	920	923	1086	BEAF-32
FBgn0015609	48	153	136	24	46	34	CadN
FBgn0015614	3142	3541	4671	3299	3891	2750	CanB2
FBgn0015615	1391	1307	1846	1060	1430	954	SMC3
FBgn0015618	250	198	356	196	187	182	Cdk8
FBgn0015621	263	292	519	329	270	285	Clp
FBgn0015622	11683	11462	8080	9250	13450	7726	Cnx99A
FBgn0015623	10681	8727	13360	7743	14422	10513	Cpr
FBgn0015625	1207	2214	4052	775	1537	2181	CycB3
FBgn0015663	2027	1579	1304	1084	1716	1104	Ugt36A1
FBgn0015664	1328	1446	2002	1048	1589	1364	Dref
FBgn0015714	994	904	1466	2175	1538	1253	Cyp6a17
FBgn0015721	50	52	60	80	68	61	ktub
FBgn0015737	5039	4788	5100	4642	5231	4014	Hmu
FBgn0015754	4192	4823	4916	4063	4424	3954	Lis-1
FBgn0015756	27928	31134	39945	27288	35179	34456	RpL9
FBgn0015765	2666	2813	2114	2558	2606	2674	p38a
FBgn0015766	21354	32438	31335	35361	34967	24895	Msr-110
FBgn0015770	0	0	0	0	0	0	MstProx
FBgn0015772	3009	3140	3246	4055	3037	2934	Nak
FBgn0015773	1345	1802	1772	1208	1276	2003	NetA
FBgn0015774	118	146	214	127	153	163	NetB
FBgn0015776	10602	12776	12638	13620	12909	11959	nrv1
FBgn0015777	1218	1052	1642	1587	1577	912	nrv2
FBgn0015778	9118	9933	13307	7131	9023	6751	rin
FBgn0015781	758	860	1038	734	930	704	P5cr
FBgn0015789	8980	10203	8802	8322	9667	8478	Rab10
FBgn0015790	12631	13149	12015	12062	13149	13765	Rab11
FBgn0015791	2102	2312	2395	1824	2140	1994	Rab14
FBgn0015793	620	620	732	666	755	453	Rab19
FBgn0015794	2648	2367	2528	2973	2588	2972	Rab18
FBgn0015795	9570	11446	9081	9468	11069	8237	Rab7
FBgn0015797	4358	4691	3609	3983	4185	4311	Rab6
FBgn0015799	1895	1811	2997	1656	1685	1258	Rbf
FBgn0015801	870	1159	1244	1469	1291	872	Reg-5
FBgn0015803	1861	2107	1852	1579	1955	1694	RtGEF
FBgn0015805	1681	2212	3083	2234	1996	2785	HDAC1
FBgn0015808	4855	4172	3182	4033	5152	4300	ScpX
FBgn0015818	576	687	1072	504	597	589	Spx
FBgn0015828	876	848	1418	649	900	562	TfIIEalpha
FBgn0015829	575	578	673	504	668	480	TfIIEbeta
FBgn0015831	4	6	10	7	2	0	Rtnl2
FBgn0015834	4753	4887	6444	3793	5420	4663	eIF3i
FBgn0015838	1026	1175	1781	860	901	838	Vang
FBgn0015872	1765	1838	1495	1750	2082	1057	Drip
FBgn0015903	1434	1881	2622	1094	1576	1608	apt
FBgn0015904	8	72	30	51	42	0	ara
FBgn0015905	554	492	787	352	524	427	ast
FBgn0015919	18	95	14	92	94	2	caup
FBgn0015924	5103	6099	5520	5594	5982	3769	crq
FBgn0015925	754	793	1134	562	740	626	csul
FBgn0015926	443	857	1575	238	583	807	dah
FBgn0015929	1095	1192	2645	693	904	899	dpa
FBgn0015946	0	1	0	0	0	0	grim
FBgn0015949	2586	2743	3573	2185	2922	1985	hrg
FBgn0016013	96	84	80	153	126	136	Faa
FBgn0016031	8	22	23	6	6	8	lama
FBgn0016032	181	280	216	450	296	473	lbm
FBgn0016034	407	587	1429	271	528	767	mael
FBgn0016036	26	30	68	19	14	25	mei-P22
FBgn0016038	1505	1424	1592	1103	1369	974	Vsp37A
FBgn0016041	3505	3975	5574	2816	3260	3041	Tom40
FBgn0016047	5	10	3	20	12	10	nompA
FBgn0016053	781	1134	2871	462	589	553	pgc
FBgn0016054	87	57	48	70	31	107	phr6-4
FBgn0016059	2387	4028	3973	3152	2606	2981	Sema1b
FBgn0016061	44	72	86	46	70	58	side
FBgn0016070	6137	10321	16673	3791	7205	9463	smg
FBgn0016075	2097	1579	2316	1557	3211	850	vkg
FBgn0016076	14928	14102	4029	5867	11076	4774	vri
FBgn0016078	2578	3006	3075	2551	3114	3109	wun
FBgn0016081	6500	7376	5014	6572	7448	4852	fry
FBgn0016119	8129	8006	8045	6249	8054	7813	ATPsynCF6
FBgn0016120	9706	9785	9898	7509	10135	9322	ATPsynD
FBgn0016122	1337	829	1574	3347	2950	980	Acer
FBgn0016123	9315	5969	6087	10665	7385	24515	Alp4
FBgn0016126	3749	3388	4366	7288	5405	3763	CaMKI
FBgn0016131	463	653	1135	315	502	617	Cdk4
FBgn0016641	985	1078	1376	804	1135	864	PTP-ER
FBgn0016650	2215	2544	1750	2441	1353	2980	Lgr1
FBgn0016660	16	8	20	16	4	10	H15
FBgn0016672	1347	1418	1419	1728	1053	1340	Ipp
FBgn0016675	194	225	202	119	720	376	Lectin-galC1
FBgn0016684	2857	3680	1921	3246	1352	2706	NaPi-T
FBgn0016685	4838	6361	9820	5630	5672	7455	Nlp
FBgn0016687	8214	7666	9601	6037	8902	5799	Nurf-38
FBgn0016691	11554	10807	11266	9113	10791	9663	ATPsynO
FBgn0016693	8864	9054	7895	8959	8917	8623	Past1
FBgn0016694	21575	21478	14350	12300	21737	11942	Pdp1
FBgn0016696	3749	3587	4116	3821	3726	3229	Pitslre
FBgn0016697	2958	3015	3936	3398	2868	3324	Prosalpha5
FBgn0016698	678	772	944	686	783	666	Ptpa
FBgn0016701	2161	2377	2591	2505	2561	1975	Rab4
FBgn0016715	1390	1042	878	915	1829	555	Reg-2
FBgn0016726	16382	17949	21634	19776	22658	22438	RpL29
FBgn0016754	1414	1547	1151	1522	2009	1012	sba
FBgn0016756	6241	6490	6628	5108	7066	5286	Usp47
FBgn0016762	310	345	464	270	348	292	angel
FBgn0016794	1179	1367	1546	932	1350	869	dos
FBgn0016797	2612	2320	1492	2726	2193	2194	fz2
FBgn0016917	9408	10104	8115	11121	12553	8403	Stat92E
FBgn0016919	0	2	2	6	0	8	nompB
FBgn0016920	76	122	63	221	297	70	nompC
FBgn0016926	7315	7555	7270	6925	8111	7510	Pino
FBgn0016930	1222	1493	1453	1766	1233	1414	Dyrk2
FBgn0016970	167	142	256	74	141	113	l(2)k10201
FBgn0016975	0	0	0	0	0	0	stnB
FBgn0016976	0	0	0	0	0	0	stnA
FBgn0016977	5839	7807	6745	5241	7493	5167	spen
FBgn0016978	1364	1554	1971	1379	1490	1284	snRNP-U1-70K
FBgn0016983	2543	2868	3729	2088	2946	2620	smid
FBgn0016984	5781	5710	5369	4791	5960	3289	sktl
FBgn0017414	241	259	429	263	291	180	cag
FBgn0017418	1668	2127	2040	1773	2054	1656	ari-1
FBgn0017424	0	0	0	0	0	0	asRNA:CR11538
FBgn0017429	758	699	884	558	627	566	CG5989
FBgn0017430	312	397	526	344	394	352	Nelf-E
FBgn0017448	1344	602	144	502	280	553	CG2187
FBgn0017456	3	0	7	8	10	2	Ubc84D
FBgn0017457	1136	1254	2066	1046	1401	1393	U2af38
FBgn0017482	567	497	527	616	719	473	T3dh
FBgn0017545	47650	54458	73067	44407	59661	54312	RpS3A
FBgn0017550	1512	1578	2092	1183	1840	1306	Rga
FBgn0017551	388	427	1238	258	464	278	Rca1
FBgn0017556	0	2	2	0	0	2	Prosalpha4T2
FBgn0017558	3275	3628	4222	3056	5976	3547	Pdk
FBgn0017561	1252	1042	1551	815	1181	729	Ork1
FBgn0017566	8761	8339	9102	7192	9389	7479	ND-75
FBgn0017567	3428	3349	3516	2655	3518	3205	ND-23
FBgn0017572	3124	3495	3145	3161	3345	2955	Mo25
FBgn0017577	948	1081	2308	660	788	675	Mcm5
FBgn0017578	408	545	601	432	546	536	Max
FBgn0017579	24047	24004	31517	24006	28367	24270	RpL14
FBgn0017581	17191	19376	22937	16252	24436	12406	Lk6
FBgn0017590	24	44	20	22	54	26	klg
FBgn0019624	10871	10504	10749	9131	11490	11558	COX5A
FBgn0019637	0	0	0	0	0	0	Atu
FBgn0019644	13716	13194	14330	11007	12977	11566	ATPsynB
FBgn0019650	11	4	8	19	5	26	toy
FBgn0019660	0	8	2	6	4	0	lncRNA:roX2
FBgn0019661	75	89	350	40	95	38	lncRNA:roX1
FBgn0019662	1756	2113	2031	1635	1949	1991	qm
FBgn0019686	1757	2419	4897	821	1809	721	lok
FBgn0019809	1	1	0	0	0	2	gcm2
FBgn0019828	2	1	0	2	2	2	dj
FBgn0019830	3045	2773	3330	2340	3773	2467	colt
FBgn0019890	3660	3848	2823	3294	3643	2778	Smg5
FBgn0019925	4742	4187	4499	4246	4867	3437	Surf4
FBgn0019928	6178	7609	4110	4490	6718	2579	Ser8
FBgn0019929	600	150	198	570	816	204	Ser7
FBgn0019932	855	820	1039	998	1091	787	SamDC
FBgn0019936	23422	23027	27833	19906	27690	25205	RpS20
FBgn0019938	1821	1713	2437	1111	1775	1161	RpI1
FBgn0019940	2	2	4	0	0	2	Rh6
FBgn0019949	513	654	688	531	614	560	Cdk9
FBgn0019952	710	516	426	817	795	591	Orct
FBgn0019957	6650	6274	7614	5775	6763	7151	ND-42
FBgn0019960	5570	5352	5833	4670	6348	4976	Mitofilin
FBgn0019968	5256	6068	3852	4046	5849	3398	Khc-73
FBgn0019972	1857	2145	2375	2625	1901	2603	Drice
FBgn0019982	1804	1748	2016	2771	2023	2311	Gs1l
FBgn0019985	20	28	31	18	31	14	mGluR
FBgn0019990	967	1223	1685	726	1335	886	Gcn2
FBgn0020018	789	747	963	669	880	832	Ppox
FBgn0020224	2391	3180	3902	2379	3373	2921	Cbl
FBgn0020235	12891	12401	13381	10829	12091	11436	ATPsyngamma
FBgn0020236	6294	5136	5470	13014	12335	4323	ATPCL
FBgn0020238	29344	31785	30083	30442	30856	33840	14-3-3epsilon
FBgn0020248	433	486	1117	62	357	332	stet
FBgn0020249	2929	3182	3165	3619	3202	2997	stck
FBgn0020251	1257	989	896	1178	1323	907	sfl
FBgn0020255	9439	10940	16169	8298	10379	11344	Ran
FBgn0020257	1807	1880	1563	2435	2161	1964	Ppa
FBgn0020258	31	22	20	42	40	30	ppk
FBgn0020261	1262	1239	1584	960	1256	828	pcm
FBgn0020269	58	104	50	76	64	46	mspo
FBgn0020270	669	656	1048	808	599	792	mre11
FBgn0020272	538	500	514	378	363	348	mst
FBgn0020277	7	4	9	15	15	11	lush
FBgn0020278	2574	2923	1867	2630	2267	2369	loco
FBgn0020279	7168	8655	9388	6246	8492	6259	lig
FBgn0020280	0	0	0	0	0	0	laf
FBgn0020294	259	387	463	420	582	294	ko
FBgn0020299	303	340	258	280	348	318	stumps
FBgn0020300	190	292	273	168	379	316	geko
FBgn0020304	1987	2734	2373	2230	2946	1796	drongo
FBgn0020305	617	590	967	522	727	649	dbe
FBgn0020306	7286	9135	10957	5529	7713	6823	dom
FBgn0020307	1488	1216	1054	1303	1398	1140	dve
FBgn0020309	4819	5470	4998	4975	5317	4156	crol
FBgn0020312	880	827	1040	675	834	531	Tmtc3
FBgn0020369	4738	4215	5170	4603	4483	4195	Rpt6
FBgn0020370	5367	5152	6568	4674	5676	5078	TppII
FBgn0020371	0	0	0	0	0	0	Tim17b2
FBgn0020372	20	18	33	14	59	26	TM4SF
FBgn0020376	4	2	0	0	2	2	Sr-CIII
FBgn0020377	0	0	44	0	0	0	Sr-CII
FBgn0020378	312	364	380	546	414	394	Sp1
FBgn0020379	333	367	484	357	343	268	Rfx
FBgn0020381	1173	1028	1085	1442	1121	1181	Dredd
FBgn0020385	2736	1419	1777	5233	3897	1350	pug
FBgn0020386	5378	6534	5990	4203	5127	6108	Pdk1
FBgn0020388	1772	1982	1590	1711	1667	1595	Gcn5
FBgn0020389	1155	1031	1202	942	1147	1077	Papss
FBgn0020391	81	118	104	136	122	167	Nrk
FBgn0020392	1916	1962	2792	1755	1674	1742	Nmt
FBgn0020399	0	2	4	1	6	6	Mst89B
FBgn0020407	324	406	528	210	401	281	asun
FBgn0020412	2066	2489	2531	1725	2534	2232	JIL-1
FBgn0020414	5923	9586	4988	11718	8720	6423	Idgf3
FBgn0020415	3855	2591	2627	7754	4818	3644	Idgf2
FBgn0020416	3547	3205	2200	6970	3890	4438	Idgf1
FBgn0020429	4	21	16	14	17	10	GluRIIB
FBgn0020440	1788	1664	1655	1365	1790	1223	Fak
FBgn0020443	8121	7300	8183	5766	8097	5234	eRF3
FBgn0020445	821	903	1204	514	839	520	E23
FBgn0020493	1275	1147	1385	1551	1308	1375	Dad
FBgn0020496	7823	9140	9749	7743	8495	8075	CtBP
FBgn0020497	4137	4313	5851	3362	4580	3462	emb
FBgn0020503	6472	7837	6802	8526	9496	6393	CLIP-190
FBgn0020506	281	420	5	4044	249	219	Amyrel
FBgn0020508	18759	22094	10049	10150	18155	20719	Ag5r2
FBgn0020509	2	0	6	0	14	0	Acp62F
FBgn0020510	2147	2370	2119	1950	2017	1827	Abi
FBgn0020513	3067	1855	2429	4816	5938	1668	Paics
FBgn0020518	1	1	3	7	3	2	snoRNA:Me28S-G764
FBgn0020521	1657	2026	1713	2630	2620	1794	pio
FBgn0020545	2619	2518	2568	2193	2679	2628	kraken
FBgn0020546	5	1	4	8	4	2	lncRNA:iab4
FBgn0020556	0	0	2	2	0	0	lncRNA:bxd
FBgn0020616	1029	981	1354	936	1115	919	SA
FBgn0020617	0	0	0	0	0	0	Rx
FBgn0020618	34408	37201	47991	32458	43342	32323	Rack1
FBgn0020620	1349	1826	1880	1697	1590	1630	RN-tre
FBgn0020621	4583	4940	3589	4513	4600	3440	Pkn
FBgn0020622	6305	6829	5518	6763	6451	4562	Pi3K21B
FBgn0020626	4197	4225	3648	4386	4688	3419	Osbp
FBgn0020633	135	197	359	89	173	307	Mcm7
FBgn0020637	0	2	5	2	0	6	Lcp65Ag2
FBgn0020637	0	2	5	2	0	6	Lcp65Ag1
FBgn0020638	0	0	0	0	0	0	Lcp65Ag2
FBgn0020638	0	0	0	0	0	0	Lcp65Ag1
FBgn0020639	0	0	0	0	0	0	Lcp65Af
FBgn0020640	0	0	0	0	0	1	Lcp65Ae
FBgn0020641	0	0	0	0	0	0	Lcp65Ad
FBgn0020642	2	0	2	2	0	0	Lcp65Ac
FBgn0020643	0	0	0	0	0	0	Lcp65Ab2
FBgn0020643	0	0	0	0	0	0	Lcp65Ab1
FBgn0020644	0	0	0	0	0	0	Lcp65Ab2
FBgn0020644	0	0	0	0	0	0	Lcp65Ab1
FBgn0020645	0	0	0	0	0	0	Lcp65Aa
FBgn0020647	1109	1456	1275	1305	1352	939	KrT95D
FBgn0020653	11465	10939	12066	12679	10929	14105	Trxr-1
FBgn0020655	2403	1996	2416	1743	2508	1540	ArfGAP1
FBgn0020660	1936	2286	2530	1706	1733	1843	eIF4B
FBgn0020762	1747	2206	1361	1693	1384	2004	Atet
FBgn0020764	3273	3270	3525	3110	3059	2413	Alas
FBgn0020765	6	17	2	14	16	22	Acp65Aa
FBgn0020767	1433	1578	1471	1354	1544	1163	Spred
FBgn0020880	220	205	240	430	254	314	CG7179
FBgn0020887	1340	1267	1914	1149	1350	924	Su(z)12
FBgn0020906	5724	4824	1783	5640	23485	7893	Jon25Bi
FBgn0020907	164	1203	107	1176	74	597	Scp2
FBgn0020908	74	45	30	48	37	66	Scp1
FBgn0020909	505	636	692	426	562	545	Rtc1
FBgn0020910	37981	38457	51486	35186	47071	38461	RpL3
FBgn0020912	2990	2259	2243	2843	1925	2479	Ptx1
FBgn0020930	778	799	810	570	831	481	Dgkepsilon
FBgn0021738	0	0	1	3	3	2	Crg-1
FBgn0021742	2	3	0	5	7	6	C901
FBgn0021750	611	527	655	482	435	456	SerRS-m
FBgn0021760	2733	3176	3305	2583	3283	3023	chb
FBgn0021761	1638	1804	2663	1216	1578	1441	Nup154
FBgn0021764	1439	2041	2316	1331	1589	1609	sdk
FBgn0021765	3243	3824	4537	3556	3513	2760	scu
FBgn0021767	151	215	94	125	128	224	org-1
FBgn0021768	1283	1637	2104	1297	1529	1210	nudC
FBgn0021776	290	292	478	518	694	351	mira
FBgn0021795	5012	4138	4743	4301	4554	4520	Tapdelta
FBgn0021796	2784	2949	2949	2153	3081	1836	Tor
FBgn0021800	922	1301	1775	690	993	665	Reph
FBgn0021814	1423	1382	1298	1781	1399	1650	Vps28
FBgn0021825	2898	2748	2722	2792	3039	2879	DCTN2-p50
FBgn0021847	1128	1218	1378	1211	1256	895	Ttc7
FBgn0021856	970	1060	1093	1069	1022	1114	l(2)k14505
FBgn0021872	17586	16471	19058	15378	12569	11973	Xbp1
FBgn0021874	624	524	782	568	514	510	Nle
FBgn0021875	567	486	610	445	436	434	Zfrp8
FBgn0021895	1410	1956	2037	1245	1898	1829	ytr
FBgn0021906	9846	9042	10622	8251	9529	8907	RFeSP
FBgn0021944	3094	2252	3535	2621	2414	2709	Coprox
FBgn0021967	5763	5238	5775	4305	5695	5161	ND-PDSW
FBgn0021979	5927	5584	5756	4594	6895	4371	l(2)k09913
FBgn0021995	1279	1230	2091	1090	1397	1356	Rs1
FBgn0022023	5995	5942	7313	3935	7066	5397	eIF3h
FBgn0022027	1319	1334	1346	1199	1221	1177	Vps25
FBgn0022029	1107	1240	1624	985	1180	1164	l(2)k01209
FBgn0022069	1392	1621	2438	1249	1441	1673	Nnp-1
FBgn0022097	14612	12684	15969	14049	14013	15154	Vha36-1
FBgn0022153	2469	2417	2378	1911	2345	1445	l(2)k05819
[truncated: 17,422 more rows]
