# Supplementary material for: Kaempferol enhances intestinal repair and inhibits the hyperproliferation of aging intestinal stem cells in Drosophila
Source: Front Cell Dev Biol. 2024 Oct 10;12:1491740. doi: 10.3389/fcell.2024.1491740 (PMC11499188; doi:10.3389/fcell.2024.1491740)
Supplement: Supplementary file 6 [file Table1.csv]

Supplementary Table S1 (related to Materials and Methods)The top 30 elevated and decreased genes of UPR in the Kaempferol supplement compared to the Control in Figure 4.
ENSEMBL	baseMean	log2FoldChange	lfcSE	stat	pvalue	padj	change
FBgn0001224	2410.219885	1.325533719	0.226167376	5.860852902	4.60E-09	5.24E-05	up
FBgn0030438	154.34644	3.070095746	0.668029092	4.595751567	4.31E-06	0.012255561	up
FBgn0264747	267.0081983	1.891254512	0.428446888	4.41420994	1.01E-05	0.019209733	up
FBgn0032311	34.46476753	2.738109123	0.641015387	4.271518562	1.94E-05	0.024525	up
FBgn0030817	1520.942134	1.343133282	0.318922592	4.211471107	2.54E-05	0.027362075	up
FBgn0035694	227.2291605	1.653589176	0.411226738	4.021112983	5.79E-05	0.044392224	up
FBgn0010097	356.3521689	1.719430072	0.431544014	3.984367794	6.77E-05	0.048076667	up
FBgn0029733	666.8545562	1.674725296	0.426019985	3.931095622	8.46E-05	0.056550496	up
FBgn0038190	226.4623505	2.125328734	0.548681584	3.87351935	0.000107275	0.064189904	up
FBgn0051661	24.78622041	4.749344133	1.255954496	3.781461948	0.00015591	0.080570065	up
FBgn0000114	4153.229705	1.393245178	0.371456701	3.750760651	0.000176299	0.083514272	up
FBgn0003015	400.4461101	1.63549105	0.447890789	3.651539815	0.000260673	0.095369281	up
FBgn0031091	303.1194615	1.320940709	0.36129965	3.656080791	0.000256101	0.095369281	up
FBgn0000927	728.7153162	1.668887117	0.459255772	3.633894705	0.000279175	0.095369281	up
FBgn0030660	474.553976	1.301573545	0.361191254	3.60355776	0.000313891	0.095369281	up
FBgn0031677	251.2705178	1.807788758	0.498007228	3.630045224	0.000283372	0.095369281	up
FBgn0261987	2049.022923	1.239700281	0.345121864	3.592065327	0.000328068	0.095635905	up
FBgn0026144	767.5908047	1.440658199	0.401994072	3.583779713	0.000338658	0.096254994	up
FBgn0283531	667.6835513	1.248057123	0.349211801	3.573925962	0.000351668	0.097515076	up
FBgn0010431	1504.318503	1.564629213	0.439048645	3.563680771	0.000365691	0.098988976	up
FBgn0004882	2158.912346	1.622795967	0.462336366	3.509989885	0.000448124	0.106139975	up
FBgn0283442	717.9196933	1.298423973	0.369381606	3.51512894	0.000439541	0.106139975	up
FBgn0000158	145.9580804	1.681558593	0.487193833	3.451518635	0.000557441	0.121633563	up
FBgn0033374	556.2336245	1.617282302	0.471350798	3.431164879	0.000600995	0.126531748	up
FBgn0033362	25.51575452	2.661154158	0.787815921	3.377888268	0.000730448	0.145692246	up
FBgn0030805	290.3775024	1.244447705	0.36823132	3.379527045	0.000726107	0.145692246	up
FBgn0001120	1084.550153	1.499397539	0.44548385	3.365773053	0.000763295	0.149618941	up
FBgn0003525	1423.284185	1.310071141	0.394658388	3.319506643	0.000901767	0.150772444	up
FBgn0024177	1169.78717	1.742029316	0.525892492	3.312519845	0.000924596	0.150772444	up
FBgn0087040	1923.716509	1.571137588	0.472445686	3.32554119	0.000882471	0.150772444	up
FBgn0031935	351.3779396	-1.350498195	0.253192641	-5.333876183	9.61E-08	0.000546497	down
FBgn0053093	41.9654056	-3.405790112	0.710798875	-4.791496206	1.66E-06	0.006273496	down
FBgn0036750	9.736354578	-6.769585499	1.525183952	-4.438537062	9.06E-06	0.019209733	down
FBgn0062412	2497.440888	-2.262810906	0.52069845	-4.345722375	1.39E-05	0.022546035	down
FBgn0039754	1235.612144	-1.941139558	0.453223262	-4.282965415	1.84E-05	0.024525	down
FBgn0035331	29.5638566	-4.628115148	1.101446432	-4.201852231	2.65E-05	0.027362075	down
FBgn0035669	76.83609509	-3.678106524	0.904597054	-4.066016474	4.78E-05	0.042953594	down
FBgn0263321	772.48939	-2.189247978	0.539250811	-4.059795428	4.91E-05	0.042953594	down
FBgn0086348	25.98121421	-3.623357604	0.901669435	-4.018498867	5.86E-05	0.044392224	down
FBgn0043806	287.2768704	-1.375282752	0.353131142	-3.894538283	9.84E-05	0.062141661	down
FBgn0265856	128.0030922	-1.774466427	0.463772545	-3.826156696	0.000130159	0.07046585	down
FBgn0027600	52.75413287	-2.358629009	0.615425836	-3.832515424	0.00012684	0.07046585	down
FBgn0050197	2782.021586	-1.146638736	0.304441617	-3.766366589	0.000165641	0.081876834	down
FBgn0052407	471.893232	-1.472637948	0.395606321	-3.72248336	0.000197273	0.086348576	down
FBgn0035344	83.33475284	-2.105005662	0.565522983	-3.722228319	0.000197472	0.086348576	down
FBgn0032297	1309.4384	-0.780769524	0.210988559	-3.700530141	0.00021515	0.090593886	down
FBgn0042206	698.1490815	-1.534521423	0.419066658	-3.661759755	0.000250489	0.095369281	down
FBgn0051029	33.19539459	-3.117570739	0.859778505	-3.626016143	0.000287827	0.095369281	down
FBgn0037427	26.31334203	-2.144464448	0.592220593	-3.621056871	0.000293402	0.095369281	down
FBgn0036715	113.7156741	-3.475401311	0.965509084	-3.599553199	0.000318764	0.095369281	down
FBgn0036875	371.8873279	-1.431894625	0.396243183	-3.613676368	0.000301886	0.095369281	down
FBgn0267463	13.34273026	-3.019370892	0.837337652	-3.605917978	0.000311051	0.095369281	down
FBgn0038631	828.5527287	-1.5047266	0.424085473	-3.548168229	0.00038792	0.102564341	down
FBgn0052282	64.04056456	-2.061706788	0.583115309	-3.535675975	0.000406733	0.105094324	down
FBgn0052865	22.75294341	-4.47449715	1.271908248	-3.517940196	0.00043491	0.106139975	down
FBgn0034860	2296.766547	-0.942186076	0.267259395	-3.525361847	0.000422905	0.106139975	down
FBgn0039299	86.63148488	-1.925603697	0.556293575	-3.461488295	0.000537197	0.121633563	down
FBgn0039628	602.5711202	-1.084430437	0.314609176	-3.446912929	0.000567031	0.121633563	down
FBgn0036876	1005.155567	-1.324695721	0.383495426	-3.45426733	0.00055179	0.121633563	down
FBgn0033464	181.546081	-1.042851662	0.301294085	-3.46124174	0.00053769	0.121633563	down
