# Supplementary material for: Kaempferol enhances intestinal repair and inhibits the hyperproliferation of aging intestinal stem cells in Drosophila
Source: Front Cell Dev Biol. 2024 Oct 10;12:1491740. doi: 10.3389/fcell.2024.1491740 (PMC11499188; doi:10.3389/fcell.2024.1491740)
Supplement: Supplementary file 7 [file Table5.xlsx]

## Sheet: Supplementary Table S4
Supplementary Table S5 (related to Materials and Methods). The list of the primary antibodies
Reagent	.	Dilution
Chicken polyclonal anti-GFP	Abcam Cat# ab13970 RRID:AB_300798	1:1000
Rabbit anti-phosphoHistone H3 (Ser10)	Millipore Cat# 06-570 RRID:AB_310177	1: 1000
Mouse anti-Delta	DSHB Cat# C594.9B RRID:AB_528194	1: 50
Phospho-eIF2α (Ser51) (119A11) Rabbit mAb	Cell Signaling # 3597	1: 1000
Rabbit anti-P-Akt	Cell Signaling Technology Cat# S473	1:1000
Mouse anti-Prospero	DSHB Cat# MR1A,	1:200
